# Supplementary material for: N-terminal fusion length: The key to reliable and context-preserving regulatory sequence characterization
Source: Synth Syst Biotechnol. 2026 Jul 22;16:107–18. doi: 10.1016/j.synbio.2026.05.020 (PMC13427500; doi:10.1016/j.synbio.2026.05.020)
Supplement: Multimedia component 2 [file mmc2.xlsx]

## Sheet: Supplementary Data
Supplementary Data Sequence information and fluorescence data for all fusion constructs
ID	Promoter_ID	Promoter_Seq	RBS_ID	RBS_ID	RS	RS_Seq	N-terminal fusion_Seq	Normalized GFP/mCherry
								6h	12h	24h
RS1-GFP	apFAB75	CGCGCCTTGACATTTATCCCTTGCGGCGATATAATGTGTGGATAAGTG	JBEI_RBS	AAAGATCTTTTAAGAAGGAGATATACATA	apFAB75--JBEI_RBS	CGCGCCTTGACATTTATCCCTTGCGGCGATATAATGTGTGGATAAGTGAAAGATCTTTTAAGAAGGAGATATACATA	--	66.0419	30.9563	20.7723
RS2-GFP	BBa_J23119	CGCGCCTTGACAGCTAGCTCAGTCCTAGGTATAATGCTAGCACGAA	apFAB917	ATCTTAATCTAGCGGAGGAGACTTTCATA	BBa_J23119--apFAB917	CGCGCCTTGACAGCTAGCTCAGTCCTAGGTATAATGCTAGCACGAAATCTTAATCTAGCGGAGGAGACTTTCATA	--	38.6898	19.4426	14.4844
RS3-GFP	apFAB46	CGCGCCAAAAAGAGTATTGACTTCGCATCTTTTTGTACCTATAATAGATTCATTGCTA	BBa_J61113	TCTAGAGAAAGAGTGGAAAAACCATA	apFAB46--BBa_J61113	CGCGCCAAAAAGAGTATTGACTTCGCATCTTTTTGTACCTATAATAGATTCATTGCTATCTAGAGAAAGAGTGGAAAAACCATA	--	15.0885	7.7999	5.36295
RS4-GFP	pTrc*	CGCGCCTTGACAATTAATCATCCGGCTCGTATAATGTGTGGAATTGTGAGATGAG	apFAB912	ATCTTAATCTAGCTAGGGAGTGTTTCATA	pTrc*--apFAB912	CGCGCCTTGACAATTAATCATCCGGCTCGTATAATGTGTGGAATTGTGAGATGAGATCTTAATCTAGCTAGGGAGTGTTTCATA	--	16.8189	7.24766	5.54657
RS5-GFP	apFAB57	CGCGCCTTGACATAAAGTCTAACCTATAGGCATAATTATTTCATCCGAC	apFAB904	ATCTTAATCTAGCGGGGGATTTTTTCATA	apFAB57--apFAB904	CGCGCCTTGACATAAAGTCTAACCTATAGGCATAATTATTTCATCCGACATCTTAATCTAGCGGGGGATTTTTTCATA	--	13.4687	7.08309	5.26043
RS6-GFP	BBa_J23100	CGCGCCTTGACGGCTAGCTCAGTCCTAGGTACAGTGCTAGCTTAAT	apFAB918	ATCTTAATCTAGCTAGGGAACGTTTCATA	BBa_J23100--apFAB918	CGCGCCTTGACGGCTAGCTCAGTCCTAGGTACAGTGCTAGCTTAATATCTTAATCTAGCTAGGGAACGTTTCATA	--	6.75942	2.75775	2.03427
RS7-GFP	BBa_J23105	CGCGCCTTTACGGCTAGCTCAGTCCTAGGTACTATGCTAGCAAGGT	apFAB857	ATCTTAATCTAGCTGAGGAAAGTTTCATA	BBa_J23105--apFAB857	CGCGCCTTTACGGCTAGCTCAGTCCTAGGTACTATGCTAGCAAGGTATCTTAATCTAGCTGAGGAAAGTTTCATA	--	6.03255	2.28579	1.46129
RS8-GFP	BBa_J23118	CGCGCCTTGACGGCTAGCTCAGTCCTAGGTATTGTGCTAGCCGTCG	apFAB923	ATCTTAATCTAGCGTGGGAGAGTTTCATA	BBa_J23118--apFAB923	CGCGCCTTGACGGCTAGCTCAGTCCTAGGTATTGTGCTAGCCGTCGATCTTAATCTAGCGTGGGAGAGTTTCATA	--	7.10605	3.09556	2.13112
RS9-GFP	apFAB55	CGCGCCTTGACATAAAGTCTAACCTATAGGTATAATGTGTGGATCTGGC	apFAB876	ATCTTAATCTAGCTAGGGATATTTTCATA	apFAB55--apFAB876	CGCGCCTTGACATAAAGTCTAACCTATAGGTATAATGTGTGGATCTGGCATCTTAATCTAGCTAGGGATATTTTCATA	--	2.84083	1.55638	1.34546
RS10-GFP	apFAB70	CGCGCCTTGACATCGCATCTTTTTGTACCTATAATGTGTGGATAGAGT	BBa_J61127	TCTAGAGAAAGAGTGGAACTACCATA	apFAB70--BBa_J61127	CGCGCCTTGACATCGCATCTTTTTGTACCTATAATGTGTGGATAGAGTTCTAGAGAAAGAGTGGAACTACCATA	--	3.33674	2.22035	1.6109
RS11-GFP	apFAB47	CGCGCCAAAAAGAGTATTGACTTCGCATCTTTTTGTACCCATAATTATTTCATTCACA	B0032_RBS	TCACACAGGAAAGGCCCATA	apFAB47--B0032_RBS	CGCGCCAAAAAGAGTATTGACTTCGCATCTTTTTGTACCCATAATTATTTCATTCACATCACACAGGAAAGGCCCATA	--	2.40536	1.98196	1.50775
RS12-GFP	BBa_J23119	CGCGCCTTGACAGCTAGCTCAGTCCTAGGTATAATGCTAGCACGAA	BBa_J61129	TCTAGAGAAAGATTGGACGTACCATA	BBa_J23119--BBa_J61129	CGCGCCTTGACAGCTAGCTCAGTCCTAGGTATAATGCTAGCACGAATCTAGAGAAAGATTGGACGTACCATA	--	2.66769	1.93787	1.49784
RS13-GFP	apFAB277	CGCGCCTTCCCTATTAATCATCCGGCTCGTATAATGTGTGGAATTTA	apFAB876	ATCTTAATCTAGCTAGGGATATTTTCATA	apFAB277--apFAB876	CGCGCCTTCCCTATTAATCATCCGGCTCGTATAATGTGTGGAATTTAATCTTAATCTAGCTAGGGATATTTTCATA	--	1.61853	0.586556	0.383194
RS14-GFP	BBa_J23115	CGCGCCTTTATAGCTAGCTCAGCCCTTGGTACAATGCTAGCGCCTG	apFAB904	ATCTTAATCTAGCGGGGGATTTTTTCATA	BBa_J23115--apFAB904	CGCGCCTTTATAGCTAGCTCAGCCCTTGGTACAATGCTAGCGCCTGATCTTAATCTAGCGGGGGATTTTTTCATA	--	0.215581	0.326665	0.13183
RS15-GFP	BBa_J23109	CGCCtttacagctagctcagtcctagggactgtgctagc	apFAB917	ATCTTAATCTAGCGGAGGAGACTTTCATA	BBa_J23109--apFAB917	CGCGCCtttacagctagctcagtcctagggactgtgctagcATCTTAATCTAGCGGAGGAGACTTTCATA	--	-0.170491	0.155593	0.111237
RS1-lacZ-45-GFP	apFAB75	CGCGCCTTGACATTTATCCCTTGCGGCGATATAATGTGTGGATAAGTG	JBEI_RBS	AAAGATCTTTTAAGAAGGAGATATACATA	apFAB75--JBEI_RBS	CGCGCCTTGACATTTATCCCTTGCGGCGATATAATGTGTGGATAAGTGAAAGATCTTTTAAGAAGGAGATATACATA	atgaccatgattacggattcactggccgtcgttttacaacgtcgt	327.124	83.7036	47.0384
RS2-lacZ-45-GFP	BBa_J23119	CGCGCCTTGACAGCTAGCTCAGTCCTAGGTATAATGCTAGCACGAA	apFAB917	ATCTTAATCTAGCGGAGGAGACTTTCATA	BBa_J23119--apFAB917	CGCGCCTTGACAGCTAGCTCAGTCCTAGGTATAATGCTAGCACGAAATCTTAATCTAGCGGAGGAGACTTTCATA	atgaccatgattacggattcactggccgtcgttttacaacgtcgt	378.166	134.411	67.8434
RS3-lacZ-45-GFP	apFAB46	CGCGCCAAAAAGAGTATTGACTTCGCATCTTTTTGTACCTATAATAGATTCATTGCTA	BBa_J61113	TCTAGAGAAAGAGTGGAAAAACCATA	apFAB46--BBa_J61113	CGCGCCAAAAAGAGTATTGACTTCGCATCTTTTTGTACCTATAATAGATTCATTGCTATCTAGAGAAAGAGTGGAAAAACCATA	atgaccatgattacggattcactggccgtcgttttacaacgtcgt	38.9558	7.24748	4.20847
RS4-lacZ-45-GFP	pTrc*	CGCGCCTTGACAATTAATCATCCGGCTCGTATAATGTGTGGAATTGTGAGATGAG	apFAB912	ATCTTAATCTAGCTAGGGAGTGTTTCATA	pTrc*--apFAB912	CGCGCCTTGACAATTAATCATCCGGCTCGTATAATGTGTGGAATTGTGAGATGAGATCTTAATCTAGCTAGGGAGTGTTTCATA	atgaccatgattacggattcactggccgtcgttttacaacgtcgt	87.7584	23.0313	15.3328
RS5-lacZ-45-GFP	apFAB57	CGCGCCTTGACATAAAGTCTAACCTATAGGCATAATTATTTCATCCGAC	apFAB904	ATCTTAATCTAGCGGGGGATTTTTTCATA	apFAB57--apFAB904	CGCGCCTTGACATAAAGTCTAACCTATAGGCATAATTATTTCATCCGACATCTTAATCTAGCGGGGGATTTTTTCATA	atgaccatgattacggattcactggccgtcgttttacaacgtcgt	84.5846	20.0644	11.3931
RS6-lacZ-45-GFP	BBa_J23100	CGCGCCTTGACGGCTAGCTCAGTCCTAGGTACAGTGCTAGCTTAAT	apFAB918	ATCTTAATCTAGCTAGGGAACGTTTCATA	BBa_J23100--apFAB918	CGCGCCTTGACGGCTAGCTCAGTCCTAGGTACAGTGCTAGCTTAATATCTTAATCTAGCTAGGGAACGTTTCATA	atgaccatgattacggattcactggccgtcgttttacaacgtcgt	6.80164	1.3753	0.950694
RS7-lacZ-45-GFP	BBa_J23105	CGCGCCTTTACGGCTAGCTCAGTCCTAGGTACTATGCTAGCAAGGT	apFAB857	ATCTTAATCTAGCTGAGGAAAGTTTCATA	BBa_J23105--apFAB857	CGCGCCTTTACGGCTAGCTCAGTCCTAGGTACTATGCTAGCAAGGTATCTTAATCTAGCTGAGGAAAGTTTCATA	atgaccatgattacggattcactggccgtcgttttacaacgtcgt	8.93474	1.2316	0.937289
RS8-lacZ-45-GFP	BBa_J23118	CGCGCCTTGACGGCTAGCTCAGTCCTAGGTATTGTGCTAGCCGTCG	apFAB923	ATCTTAATCTAGCGTGGGAGAGTTTCATA	BBa_J23118--apFAB923	CGCGCCTTGACGGCTAGCTCAGTCCTAGGTATTGTGCTAGCCGTCGATCTTAATCTAGCGTGGGAGAGTTTCATA	atgaccatgattacggattcactggccgtcgttttacaacgtcgt	30.8103	4.25294	3.09907
RS9-lacZ-45-GFP	apFAB55	CGCGCCTTGACATAAAGTCTAACCTATAGGTATAATGTGTGGATCTGGC	apFAB876	ATCTTAATCTAGCTAGGGATATTTTCATA	apFAB55--apFAB876	CGCGCCTTGACATAAAGTCTAACCTATAGGTATAATGTGTGGATCTGGCATCTTAATCTAGCTAGGGATATTTTCATA	atgaccatgattacggattcactggccgtcgttttacaacgtcgt	2.71281	0.849223	0.561145
RS10-lacZ-45-GFP	apFAB70	CGCGCCTTGACATCGCATCTTTTTGTACCTATAATGTGTGGATAGAGT	BBa_J61127	TCTAGAGAAAGAGTGGAACTACCATA	apFAB70--BBa_J61127	CGCGCCTTGACATCGCATCTTTTTGTACCTATAATGTGTGGATAGAGTTCTAGAGAAAGAGTGGAACTACCATA	atgaccatgattacggattcactggccgtcgttttacaacgtcgt	7.6985	2.0614	1.54439
RS11-lacZ-45-GFP	apFAB47	CGCGCCAAAAAGAGTATTGACTTCGCATCTTTTTGTACCCATAATTATTTCATTCACA	B0032_RBS	TCACACAGGAAAGGCCCATA	apFAB47--B0032_RBS	CGCGCCAAAAAGAGTATTGACTTCGCATCTTTTTGTACCCATAATTATTTCATTCACATCACACAGGAAAGGCCCATA	atgaccatgattacggattcactggccgtcgttttacaacgtcgt	14.3011	4.15548	3.09211
RS12-lacZ-45-GFP	BBa_J23119	CGCGCCTTGACAGCTAGCTCAGTCCTAGGTATAATGCTAGCACGAA	BBa_J61129	TCTAGAGAAAGATTGGACGTACCATA	BBa_J23119--BBa_J61129	CGCGCCTTGACAGCTAGCTCAGTCCTAGGTATAATGCTAGCACGAATCTAGAGAAAGATTGGACGTACCATA	atgaccatgattacggattcactggccgtcgttttacaacgtcgt	4.48629	9.3506	1.28304
RS13-lacZ-45-GFP	apFAB277	CGCGCCTTCCCTATTAATCATCCGGCTCGTATAATGTGTGGAATTTA	apFAB876	ATCTTAATCTAGCTAGGGATATTTTCATA	apFAB277--apFAB876	CGCGCCTTCCCTATTAATCATCCGGCTCGTATAATGTGTGGAATTTAATCTTAATCTAGCTAGGGATATTTTCATA	atgaccatgattacggattcactggccgtcgttttacaacgtcgt	0.19744	0.175586	0.0425722
RS14-lacZ-45-GFP	BBa_J23115	CGCGCCTTTATAGCTAGCTCAGCCCTTGGTACAATGCTAGCGCCTG	apFAB904	ATCTTAATCTAGCGGGGGATTTTTTCATA	BBa_J23115--apFAB904	CGCGCCTTTATAGCTAGCTCAGCCCTTGGTACAATGCTAGCGCCTGATCTTAATCTAGCGGGGGATTTTTTCATA	atgaccatgattacggattcactggccgtcgttttacaacgtcgt	-0.757589	0.184805	0.192943
RS15-lacZ-45-GFP	BBa_J23109	CGCCtttacagctagctcagtcctagggactgtgctagc	apFAB917	ATCTTAATCTAGCGGAGGAGACTTTCATA	BBa_J23109--apFAB917	CGCGCCtttacagctagctcagtcctagggactgtgctagcATCTTAATCTAGCGGAGGAGACTTTCATA	atgaccatgattacggattcactggccgtcgttttacaacgtcgt	-0.621733	0.169405	0.0623154
RS1-lacZ-90-GFP	apFAB75	CGCGCCTTGACATTTATCCCTTGCGGCGATATAATGTGTGGATAAGTG	JBEI_RBS	AAAGATCTTTTAAGAAGGAGATATACATA	apFAB75--JBEI_RBS	CGCGCCTTGACATTTATCCCTTGCGGCGATATAATGTGTGGATAAGTGAAAGATCTTTTAAGAAGGAGATATACATA	atgaccatgattacggattcactggccgtcgttttacaacgtcgtgactgggaaaaccctggcgttacccaacttaatcgccttgcagca	NA	NA	NA
RS2-lacZ-90-GFP	BBa_J23119	CGCGCCTTGACAGCTAGCTCAGTCCTAGGTATAATGCTAGCACGAA	apFAB917	ATCTTAATCTAGCGGAGGAGACTTTCATA	BBa_J23119--apFAB917	CGCGCCTTGACAGCTAGCTCAGTCCTAGGTATAATGCTAGCACGAAATCTTAATCTAGCGGAGGAGACTTTCATA	atgaccatgattacggattcactggccgtcgttttacaacgtcgtgactgggaaaaccctggcgttacccaacttaatcgccttgcagca	844.257	319.279	160.804
RS3-lacZ-90-GFP	apFAB46	CGCGCCAAAAAGAGTATTGACTTCGCATCTTTTTGTACCTATAATAGATTCATTGCTA	BBa_J61113	TCTAGAGAAAGAGTGGAAAAACCATA	apFAB46--BBa_J61113	CGCGCCAAAAAGAGTATTGACTTCGCATCTTTTTGTACCTATAATAGATTCATTGCTATCTAGAGAAAGAGTGGAAAAACCATA	atgaccatgattacggattcactggccgtcgttttacaacgtcgtgactgggaaaaccctggcgttacccaacttaatcgccttgcagca	303.876	59.4132	33.2294
RS4-lacZ-90-GFP	pTrc*	CGCGCCTTGACAATTAATCATCCGGCTCGTATAATGTGTGGAATTGTGAGATGAG	apFAB912	ATCTTAATCTAGCTAGGGAGTGTTTCATA	pTrc*--apFAB912	CGCGCCTTGACAATTAATCATCCGGCTCGTATAATGTGTGGAATTGTGAGATGAGATCTTAATCTAGCTAGGGAGTGTTTCATA	atgaccatgattacggattcactggccgtcgttttacaacgtcgtgactgggaaaaccctggcgttacccaacttaatcgccttgcagca	141.768	28.5242	17.0347
RS5-lacZ-90-GFP	apFAB57	CGCGCCTTGACATAAAGTCTAACCTATAGGCATAATTATTTCATCCGAC	apFAB904	ATCTTAATCTAGCGGGGGATTTTTTCATA	apFAB57--apFAB904	CGCGCCTTGACATAAAGTCTAACCTATAGGCATAATTATTTCATCCGACATCTTAATCTAGCGGGGGATTTTTTCATA	atgaccatgattacggattcactggccgtcgttttacaacgtcgtgactgggaaaaccctggcgttacccaacttaatcgccttgcagca	126.75	29.0534	18.7154
RS6-lacZ-90-GFP	BBa_J23100	CGCGCCTTGACGGCTAGCTCAGTCCTAGGTACAGTGCTAGCTTAAT	apFAB918	ATCTTAATCTAGCTAGGGAACGTTTCATA	BBa_J23100--apFAB918	CGCGCCTTGACGGCTAGCTCAGTCCTAGGTACAGTGCTAGCTTAATATCTTAATCTAGCTAGGGAACGTTTCATA	atgaccatgattacggattcactggccgtcgttttacaacgtcgtgactgggaaaaccctggcgttacccaacttaatcgccttgcagca	6.15619	1.46169	0.968475
RS7-lacZ-90-GFP	BBa_J23105	CGCGCCTTTACGGCTAGCTCAGTCCTAGGTACTATGCTAGCAAGGT	apFAB857	ATCTTAATCTAGCTGAGGAAAGTTTCATA	BBa_J23105--apFAB857	CGCGCCTTTACGGCTAGCTCAGTCCTAGGTACTATGCTAGCAAGGTATCTTAATCTAGCTGAGGAAAGTTTCATA	atgaccatgattacggattcactggccgtcgttttacaacgtcgtgactgggaaaaccctggcgttacccaacttaatcgccttgcagca	41.1571	7.40941	5.46032
RS8-lacZ-90-GFP	BBa_J23118	CGCGCCTTGACGGCTAGCTCAGTCCTAGGTATTGTGCTAGCCGTCG	apFAB923	ATCTTAATCTAGCGTGGGAGAGTTTCATA	BBa_J23118--apFAB923	CGCGCCTTGACGGCTAGCTCAGTCCTAGGTATTGTGCTAGCCGTCGATCTTAATCTAGCGTGGGAGAGTTTCATA	atgaccatgattacggattcactggccgtcgttttacaacgtcgtgactgggaaaaccctggcgttacccaacttaatcgccttgcagca	109.374	25.7583	17.3247
RS9-lacZ-90-GFP	apFAB55	CGCGCCTTGACATAAAGTCTAACCTATAGGTATAATGTGTGGATCTGGC	apFAB876	ATCTTAATCTAGCTAGGGATATTTTCATA	apFAB55--apFAB876	CGCGCCTTGACATAAAGTCTAACCTATAGGTATAATGTGTGGATCTGGCATCTTAATCTAGCTAGGGATATTTTCATA	atgaccatgattacggattcactggccgtcgttttacaacgtcgtgactgggaaaaccctggcgttacccaacttaatcgccttgcagca	10.1717	1.87825	1.48938
RS10-lacZ-90-GFP	apFAB70	CGCGCCTTGACATCGCATCTTTTTGTACCTATAATGTGTGGATAGAGT	BBa_J61127	TCTAGAGAAAGAGTGGAACTACCATA	apFAB70--BBa_J61127	CGCGCCTTGACATCGCATCTTTTTGTACCTATAATGTGTGGATAGAGTTCTAGAGAAAGAGTGGAACTACCATA	atgaccatgattacggattcactggccgtcgttttacaacgtcgtgactgggaaaaccctggcgttacccaacttaatcgccttgcagca	59.6113	14.155	9.55716
RS11-lacZ-90-GFP	apFAB47	CGCGCCAAAAAGAGTATTGACTTCGCATCTTTTTGTACCCATAATTATTTCATTCACA	B0032_RBS	TCACACAGGAAAGGCCCATA	apFAB47--B0032_RBS	CGCGCCAAAAAGAGTATTGACTTCGCATCTTTTTGTACCCATAATTATTTCATTCACATCACACAGGAAAGGCCCATA	atgaccatgattacggattcactggccgtcgttttacaacgtcgtgactgggaaaaccctggcgttacccaacttaatcgccttgcagca	152.99	38.5854	23.6177
RS12-lacZ-90-GFP	BBa_J23119	CGCGCCTTGACAGCTAGCTCAGTCCTAGGTATAATGCTAGCACGAA	BBa_J61129	TCTAGAGAAAGATTGGACGTACCATA	BBa_J23119--BBa_J61129	CGCGCCTTGACAGCTAGCTCAGTCCTAGGTATAATGCTAGCACGAATCTAGAGAAAGATTGGACGTACCATA	atgaccatgattacggattcactggccgtcgttttacaacgtcgtgactgggaaaaccctggcgttacccaacttaatcgccttgcagca	42.795	11.4782	8.11256
RS13-lacZ-90-GFP	apFAB277	CGCGCCTTCCCTATTAATCATCCGGCTCGTATAATGTGTGGAATTTA	apFAB876	ATCTTAATCTAGCTAGGGATATTTTCATA	apFAB277--apFAB876	CGCGCCTTCCCTATTAATCATCCGGCTCGTATAATGTGTGGAATTTAATCTTAATCTAGCTAGGGATATTTTCATA	atgaccatgattacggattcactggccgtcgttttacaacgtcgtgactgggaaaaccctggcgttacccaacttaatcgccttgcagca	2.76217	0.501775	0.228673
RS14-lacZ-90-GFP	BBa_J23115	CGCGCCTTTATAGCTAGCTCAGCCCTTGGTACAATGCTAGCGCCTG	apFAB904	ATCTTAATCTAGCGGGGGATTTTTTCATA	BBa_J23115--apFAB904	CGCGCCTTTATAGCTAGCTCAGCCCTTGGTACAATGCTAGCGCCTGATCTTAATCTAGCGGGGGATTTTTTCATA	atgaccatgattacggattcactggccgtcgttttacaacgtcgtgactgggaaaaccctggcgttacccaacttaatcgccttgcagca	1.66746	0.409737	0.313615
RS15-lacZ-90-GFP	BBa_J23109	CGCCtttacagctagctcagtcctagggactgtgctagc	apFAB917	ATCTTAATCTAGCGGAGGAGACTTTCATA	BBa_J23109--apFAB917	CGCGCCtttacagctagctcagtcctagggactgtgctagcATCTTAATCTAGCGGAGGAGACTTTCATA	atgaccatgattacggattcactggccgtcgttttacaacgtcgtgactgggaaaaccctggcgttacccaacttaatcgccttgcagca	5.387	1.11129	0.890465
RS1-lacZ-135-GFP	apFAB75	CGCGCCTTGACATTTATCCCTTGCGGCGATATAATGTGTGGATAAGTG	JBEI_RBS	AAAGATCTTTTAAGAAGGAGATATACATA	apFAB75--JBEI_RBS	CGCGCCTTGACATTTATCCCTTGCGGCGATATAATGTGTGGATAAGTGAAAGATCTTTTAAGAAGGAGATATACATA	atgaccatgattacggattcactggccgtcgttttacaacgtcgtgactgggaaaaccctggcgttacccaacttaatcgccttgcagcacatccccctttcgccagctggcgtaatagcgaagaggcccgcacc	1074.54	366.499	176.866
RS2-lacZ-135-GFP	BBa_J23119	CGCGCCTTGACAGCTAGCTCAGTCCTAGGTATAATGCTAGCACGAA	apFAB917	ATCTTAATCTAGCGGAGGAGACTTTCATA	BBa_J23119--apFAB917	CGCGCCTTGACAGCTAGCTCAGTCCTAGGTATAATGCTAGCACGAAATCTTAATCTAGCGGAGGAGACTTTCATA	atgaccatgattacggattcactggccgtcgttttacaacgtcgtgactgggaaaaccctggcgttacccaacttaatcgccttgcagcacatccccctttcgccagctggcgtaatagcgaagaggcccgcacc	680.326	368.07	164.277
RS3-lacZ-135-GFP	apFAB46	CGCGCCAAAAAGAGTATTGACTTCGCATCTTTTTGTACCTATAATAGATTCATTGCTA	BBa_J61113	TCTAGAGAAAGAGTGGAAAAACCATA	apFAB46--BBa_J61113	CGCGCCAAAAAGAGTATTGACTTCGCATCTTTTTGTACCTATAATAGATTCATTGCTATCTAGAGAAAGAGTGGAAAAACCATA	atgaccatgattacggattcactggccgtcgttttacaacgtcgtgactgggaaaaccctggcgttacccaacttaatcgccttgcagcacatccccctttcgccagctggcgtaatagcgaagaggcccgcacc	262.069	72.9026	46.5047
RS4-lacZ-135-GFP	pTrc*	CGCGCCTTGACAATTAATCATCCGGCTCGTATAATGTGTGGAATTGTGAGATGAG	apFAB912	ATCTTAATCTAGCTAGGGAGTGTTTCATA	pTrc*--apFAB912	CGCGCCTTGACAATTAATCATCCGGCTCGTATAATGTGTGGAATTGTGAGATGAGATCTTAATCTAGCTAGGGAGTGTTTCATA	atgaccatgattacggattcactggccgtcgttttacaacgtcgtgactgggaaaaccctggcgttacccaacttaatcgccttgcagcacatccccctttcgccagctggcgtaatagcgaagaggcccgcacc	112.954	51.1519	16.3501
RS5-lacZ-135-GFP	apFAB57	CGCGCCTTGACATAAAGTCTAACCTATAGGCATAATTATTTCATCCGAC	apFAB904	ATCTTAATCTAGCGGGGGATTTTTTCATA	apFAB57--apFAB904	CGCGCCTTGACATAAAGTCTAACCTATAGGCATAATTATTTCATCCGACATCTTAATCTAGCGGGGGATTTTTTCATA	atgaccatgattacggattcactggccgtcgttttacaacgtcgtgactgggaaaaccctggcgttacccaacttaatcgccttgcagcacatccccctttcgccagctggcgtaatagcgaagaggcccgcacc	86.6782	19.2343	12.8549
RS6-lacZ-135-GFP	BBa_J23100	CGCGCCTTGACGGCTAGCTCAGTCCTAGGTACAGTGCTAGCTTAAT	apFAB918	ATCTTAATCTAGCTAGGGAACGTTTCATA	BBa_J23100--apFAB918	CGCGCCTTGACGGCTAGCTCAGTCCTAGGTACAGTGCTAGCTTAATATCTTAATCTAGCTAGGGAACGTTTCATA	atgaccatgattacggattcactggccgtcgttttacaacgtcgtgactgggaaaaccctggcgttacccaacttaatcgccttgcagcacatccccctttcgccagctggcgtaatagcgaagaggcccgcacc	4.98322	0.827188	0.655767
RS7-lacZ-135-GFP	BBa_J23105	CGCGCCTTTACGGCTAGCTCAGTCCTAGGTACTATGCTAGCAAGGT	apFAB857	ATCTTAATCTAGCTGAGGAAAGTTTCATA	BBa_J23105--apFAB857	CGCGCCTTTACGGCTAGCTCAGTCCTAGGTACTATGCTAGCAAGGTATCTTAATCTAGCTGAGGAAAGTTTCATA	atgaccatgattacggattcactggccgtcgttttacaacgtcgtgactgggaaaaccctggcgttacccaacttaatcgccttgcagcacatccccctttcgccagctggcgtaatagcgaagaggcccgcacc	41.5138	7.21372	5.75906
RS8-lacZ-135-GFP	BBa_J23118	CGCGCCTTGACGGCTAGCTCAGTCCTAGGTATTGTGCTAGCCGTCG	apFAB923	ATCTTAATCTAGCGTGGGAGAGTTTCATA	BBa_J23118--apFAB923	CGCGCCTTGACGGCTAGCTCAGTCCTAGGTATTGTGCTAGCCGTCGATCTTAATCTAGCGTGGGAGAGTTTCATA	atgaccatgattacggattcactggccgtcgttttacaacgtcgtgactgggaaaaccctggcgttacccaacttaatcgccttgcagcacatccccctttcgccagctggcgtaatagcgaagaggcccgcacc	116.083	26.4861	18.9628
RS9-lacZ-135-GFP	apFAB55	CGCGCCTTGACATAAAGTCTAACCTATAGGTATAATGTGTGGATCTGGC	apFAB876	ATCTTAATCTAGCTAGGGATATTTTCATA	apFAB55--apFAB876	CGCGCCTTGACATAAAGTCTAACCTATAGGTATAATGTGTGGATCTGGCATCTTAATCTAGCTAGGGATATTTTCATA	atgaccatgattacggattcactggccgtcgttttacaacgtcgtgactgggaaaaccctggcgttacccaacttaatcgccttgcagcacatccccctttcgccagctggcgtaatagcgaagaggcccgcacc	8.45934	1.48557	1.12886
RS10-lacZ-135-GFP	apFAB70	CGCGCCTTGACATCGCATCTTTTTGTACCTATAATGTGTGGATAGAGT	BBa_J61127	TCTAGAGAAAGAGTGGAACTACCATA	apFAB70--BBa_J61127	CGCGCCTTGACATCGCATCTTTTTGTACCTATAATGTGTGGATAGAGTTCTAGAGAAAGAGTGGAACTACCATA	atgaccatgattacggattcactggccgtcgttttacaacgtcgtgactgggaaaaccctggcgttacccaacttaatcgccttgcagcacatccccctttcgccagctggcgtaatagcgaagaggcccgcacc	54.5163	13.0253	10.0122
RS11-lacZ-135-GFP	apFAB47	CGCGCCAAAAAGAGTATTGACTTCGCATCTTTTTGTACCCATAATTATTTCATTCACA	B0032_RBS	TCACACAGGAAAGGCCCATA	apFAB47--B0032_RBS	CGCGCCAAAAAGAGTATTGACTTCGCATCTTTTTGTACCCATAATTATTTCATTCACATCACACAGGAAAGGCCCATA	atgaccatgattacggattcactggccgtcgttttacaacgtcgtgactgggaaaaccctggcgttacccaacttaatcgccttgcagcacatccccctttcgccagctggcgtaatagcgaagaggcccgcacc	158.369	49.8925	35.592
RS12-lacZ-135-GFP	BBa_J23119	CGCGCCTTGACAGCTAGCTCAGTCCTAGGTATAATGCTAGCACGAA	BBa_J61129	TCTAGAGAAAGATTGGACGTACCATA	BBa_J23119--BBa_J61129	CGCGCCTTGACAGCTAGCTCAGTCCTAGGTATAATGCTAGCACGAATCTAGAGAAAGATTGGACGTACCATA	atgaccatgattacggattcactggccgtcgttttacaacgtcgtgactgggaaaaccctggcgttacccaacttaatcgccttgcagcacatccccctttcgccagctggcgtaatagcgaagaggcccgcacc	31.7479	7.44678	5.76697
RS13-lacZ-135-GFP	apFAB277	CGCGCCTTCCCTATTAATCATCCGGCTCGTATAATGTGTGGAATTTA	apFAB876	ATCTTAATCTAGCTAGGGATATTTTCATA	apFAB277--apFAB876	CGCGCCTTCCCTATTAATCATCCGGCTCGTATAATGTGTGGAATTTAATCTTAATCTAGCTAGGGATATTTTCATA	atgaccatgattacggattcactggccgtcgttttacaacgtcgtgactgggaaaaccctggcgttacccaacttaatcgccttgcagcacatccccctttcgccagctggcgtaatagcgaagaggcccgcacc	2.28706	0.230207	0.134316
RS14-lacZ-135-GFP	BBa_J23115	CGCGCCTTTATAGCTAGCTCAGCCCTTGGTACAATGCTAGCGCCTG	apFAB904	ATCTTAATCTAGCGGGGGATTTTTTCATA	BBa_J23115--apFAB904	CGCGCCTTTATAGCTAGCTCAGCCCTTGGTACAATGCTAGCGCCTGATCTTAATCTAGCGGGGGATTTTTTCATA	atgaccatgattacggattcactggccgtcgttttacaacgtcgtgactgggaaaaccctggcgttacccaacttaatcgccttgcagcacatccccctttcgccagctggcgtaatagcgaagaggcccgcacc	2.4516	0.274647	0.16044
RS15-lacZ-135-GFP	BBa_J23109	CGCCtttacagctagctcagtcctagggactgtgctagc	apFAB917	ATCTTAATCTAGCGGAGGAGACTTTCATA	BBa_J23109--apFAB917	CGCGCCtttacagctagctcagtcctagggactgtgctagcATCTTAATCTAGCGGAGGAGACTTTCATA	atgaccatgattacggattcactggccgtcgttttacaacgtcgtgactgggaaaaccctggcgttacccaacttaatcgccttgcagcacatccccctttcgccagctggcgtaatagcgaagaggcccgcacc	7.43062	1.21562	0.957934
RS1-lacZ-180-GFP	apFAB75	CGCGCCTTGACATTTATCCCTTGCGGCGATATAATGTGTGGATAAGTG	JBEI_RBS	AAAGATCTTTTAAGAAGGAGATATACATA	apFAB75--JBEI_RBS	CGCGCCTTGACATTTATCCCTTGCGGCGATATAATGTGTGGATAAGTGAAAGATCTTTTAAGAAGGAGATATACATA	atgaccatgattacggattcactggccgtcgttttacaacgtcgtgactgggaaaaccctggcgttacccaacttaatcgccttgcagcacatccccctttcgccagctggcgtaatagcgaagaggcccgcaccgatcgcccttcccaacagttgcgcagcctgaatggcgaatggcgc	NA	NA	NA
RS2-lacZ-180-GFP	BBa_J23119	CGCGCCTTGACAGCTAGCTCAGTCCTAGGTATAATGCTAGCACGAA	apFAB917	ATCTTAATCTAGCGGAGGAGACTTTCATA	BBa_J23119--apFAB917	CGCGCCTTGACAGCTAGCTCAGTCCTAGGTATAATGCTAGCACGAAATCTTAATCTAGCGGAGGAGACTTTCATA	atgaccatgattacggattcactggccgtcgttttacaacgtcgtgactgggaaaaccctggcgttacccaacttaatcgccttgcagcacatccccctttcgccagctggcgtaatagcgaagaggcccgcaccgatcgcccttcccaacagttgcgcagcctgaatggcgaatggcgc	NA	NA	NA
RS3-lacZ-180-GFP	apFAB46	CGCGCCAAAAAGAGTATTGACTTCGCATCTTTTTGTACCTATAATAGATTCATTGCTA	BBa_J61113	TCTAGAGAAAGAGTGGAAAAACCATA	apFAB46--BBa_J61113	CGCGCCAAAAAGAGTATTGACTTCGCATCTTTTTGTACCTATAATAGATTCATTGCTATCTAGAGAAAGAGTGGAAAAACCATA	atgaccatgattacggattcactggccgtcgttttacaacgtcgtgactgggaaaaccctggcgttacccaacttaatcgccttgcagcacatccccctttcgccagctggcgtaatagcgaagaggcccgcaccgatcgcccttcccaacagttgcgcagcctgaatggcgaatggcgc	274.236	63.8012	41.8921
RS4-lacZ-180-GFP	pTrc*	CGCGCCTTGACAATTAATCATCCGGCTCGTATAATGTGTGGAATTGTGAGATGAG	apFAB912	ATCTTAATCTAGCTAGGGAGTGTTTCATA	pTrc*--apFAB912	CGCGCCTTGACAATTAATCATCCGGCTCGTATAATGTGTGGAATTGTGAGATGAGATCTTAATCTAGCTAGGGAGTGTTTCATA	atgaccatgattacggattcactggccgtcgttttacaacgtcgtgactgggaaaaccctggcgttacccaacttaatcgccttgcagcacatccccctttcgccagctggcgtaatagcgaagaggcccgcaccgatcgcccttcccaacagttgcgcagcctgaatggcgaatggcgc	100.041	18.9778	13.7773
RS5-lacZ-180-GFP	apFAB57	CGCGCCTTGACATAAAGTCTAACCTATAGGCATAATTATTTCATCCGAC	apFAB904	ATCTTAATCTAGCGGGGGATTTTTTCATA	apFAB57--apFAB904	CGCGCCTTGACATAAAGTCTAACCTATAGGCATAATTATTTCATCCGACATCTTAATCTAGCGGGGGATTTTTTCATA	atgaccatgattacggattcactggccgtcgttttacaacgtcgtgactgggaaaaccctggcgttacccaacttaatcgccttgcagcacatccccctttcgccagctggcgtaatagcgaagaggcccgcaccgatcgcccttcccaacagttgcgcagcctgaatggcgaatggcgc	75.5787	14.5456	10.0844
RS6-lacZ-180-GFP	BBa_J23100	CGCGCCTTGACGGCTAGCTCAGTCCTAGGTACAGTGCTAGCTTAAT	apFAB918	ATCTTAATCTAGCTAGGGAACGTTTCATA	BBa_J23100--apFAB918	CGCGCCTTGACGGCTAGCTCAGTCCTAGGTACAGTGCTAGCTTAATATCTTAATCTAGCTAGGGAACGTTTCATA	atgaccatgattacggattcactggccgtcgttttacaacgtcgtgactgggaaaaccctggcgttacccaacttaatcgccttgcagcacatccccctttcgccagctggcgtaatagcgaagaggcccgcaccgatcgcccttcccaacagttgcgcagcctgaatggcgaatggcgc	3.32038	0.564376	0.313051
RS7-lacZ-180-GFP	BBa_J23105	CGCGCCTTTACGGCTAGCTCAGTCCTAGGTACTATGCTAGCAAGGT	apFAB857	ATCTTAATCTAGCTGAGGAAAGTTTCATA	BBa_J23105--apFAB857	CGCGCCTTTACGGCTAGCTCAGTCCTAGGTACTATGCTAGCAAGGTATCTTAATCTAGCTGAGGAAAGTTTCATA	atgaccatgattacggattcactggccgtcgttttacaacgtcgtgactgggaaaaccctggcgttacccaacttaatcgccttgcagcacatccccctttcgccagctggcgtaatagcgaagaggcccgcaccgatcgcccttcccaacagttgcgcagcctgaatggcgaatggcgc	30.0277	4.1923	3.08971
RS8-lacZ-180-GFP	BBa_J23118	CGCGCCTTGACGGCTAGCTCAGTCCTAGGTATTGTGCTAGCCGTCG	apFAB923	ATCTTAATCTAGCGTGGGAGAGTTTCATA	BBa_J23118--apFAB923	CGCGCCTTGACGGCTAGCTCAGTCCTAGGTATTGTGCTAGCCGTCGATCTTAATCTAGCGTGGGAGAGTTTCATA	atgaccatgattacggattcactggccgtcgttttacaacgtcgtgactgggaaaaccctggcgttacccaacttaatcgccttgcagcacatccccctttcgccagctggcgtaatagcgaagaggcccgcaccgatcgcccttcccaacagttgcgcagcctgaatggcgaatggcgc	110.572	18.1923	11.8009
RS9-lacZ-180-GFP	apFAB55	CGCGCCTTGACATAAAGTCTAACCTATAGGTATAATGTGTGGATCTGGC	apFAB876	ATCTTAATCTAGCTAGGGATATTTTCATA	apFAB55--apFAB876	CGCGCCTTGACATAAAGTCTAACCTATAGGTATAATGTGTGGATCTGGCATCTTAATCTAGCTAGGGATATTTTCATA	atgaccatgattacggattcactggccgtcgttttacaacgtcgtgactgggaaaaccctggcgttacccaacttaatcgccttgcagcacatccccctttcgccagctggcgtaatagcgaagaggcccgcaccgatcgcccttcccaacagttgcgcagcctgaatggcgaatggcgc	5.35171	0.81567	0.582906
RS10-lacZ-180-GFP	apFAB70	CGCGCCTTGACATCGCATCTTTTTGTACCTATAATGTGTGGATAGAGT	BBa_J61127	TCTAGAGAAAGAGTGGAACTACCATA	apFAB70--BBa_J61127	CGCGCCTTGACATCGCATCTTTTTGTACCTATAATGTGTGGATAGAGTTCTAGAGAAAGAGTGGAACTACCATA	atgaccatgattacggattcactggccgtcgttttacaacgtcgtgactgggaaaaccctggcgttacccaacttaatcgccttgcagcacatccccctttcgccagctggcgtaatagcgaagaggcccgcaccgatcgcccttcccaacagttgcgcagcctgaatggcgaatggcgc	39.687	10.1888	7.89677
RS11-lacZ-180-GFP	apFAB47	CGCGCCAAAAAGAGTATTGACTTCGCATCTTTTTGTACCCATAATTATTTCATTCACA	B0032_RBS	TCACACAGGAAAGGCCCATA	apFAB47--B0032_RBS	CGCGCCAAAAAGAGTATTGACTTCGCATCTTTTTGTACCCATAATTATTTCATTCACATCACACAGGAAAGGCCCATA	atgaccatgattacggattcactggccgtcgttttacaacgtcgtgactgggaaaaccctggcgttacccaacttaatcgccttgcagcacatccccctttcgccagctggcgtaatagcgaagaggcccgcaccgatcgcccttcccaacagttgcgcagcctgaatggcgaatggcgc	177.965	37.5805	22.5856
RS12-lacZ-180-GFP	BBa_J23119	CGCGCCTTGACAGCTAGCTCAGTCCTAGGTATAATGCTAGCACGAA	BBa_J61129	TCTAGAGAAAGATTGGACGTACCATA	BBa_J23119--BBa_J61129	CGCGCCTTGACAGCTAGCTCAGTCCTAGGTATAATGCTAGCACGAATCTAGAGAAAGATTGGACGTACCATA	atgaccatgattacggattcactggccgtcgttttacaacgtcgtgactgggaaaaccctggcgttacccaacttaatcgccttgcagcacatccccctttcgccagctggcgtaatagcgaagaggcccgcaccgatcgcccttcccaacagttgcgcagcctgaatggcgaatggcgc	24.1134	6.09014	4.68174
RS13-lacZ-180-GFP	apFAB277	CGCGCCTTCCCTATTAATCATCCGGCTCGTATAATGTGTGGAATTTA	apFAB876	ATCTTAATCTAGCTAGGGATATTTTCATA	apFAB277--apFAB876	CGCGCCTTCCCTATTAATCATCCGGCTCGTATAATGTGTGGAATTTAATCTTAATCTAGCTAGGGATATTTTCATA	atgaccatgattacggattcactggccgtcgttttacaacgtcgtgactgggaaaaccctggcgttacccaacttaatcgccttgcagcacatccccctttcgccagctggcgtaatagcgaagaggcccgcaccgatcgcccttcccaacagttgcgcagcctgaatggcgaatggcgc	2.42679	0.204602	0.103323
RS14-lacZ-180-GFP	BBa_J23115	CGCGCCTTTATAGCTAGCTCAGCCCTTGGTACAATGCTAGCGCCTG	apFAB904	ATCTTAATCTAGCGGGGGATTTTTTCATA	BBa_J23115--apFAB904	CGCGCCTTTATAGCTAGCTCAGCCCTTGGTACAATGCTAGCGCCTGATCTTAATCTAGCGGGGGATTTTTTCATA	atgaccatgattacggattcactggccgtcgttttacaacgtcgtgactgggaaaaccctggcgttacccaacttaatcgccttgcagcacatccccctttcgccagctggcgtaatagcgaagaggcccgcaccgatcgcccttcccaacagttgcgcagcctgaatggcgaatggcgc	2.49024	0.299404	0.235925
RS15-lacZ-180-GFP	BBa_J23109	CGCCtttacagctagctcagtcctagggactgtgctagc	apFAB917	ATCTTAATCTAGCGGAGGAGACTTTCATA	BBa_J23109--apFAB917	CGCGCCtttacagctagctcagtcctagggactgtgctagcATCTTAATCTAGCGGAGGAGACTTTCATA	atgaccatgattacggattcactggccgtcgttttacaacgtcgtgactgggaaaaccctggcgttacccaacttaatcgccttgcagcacatccccctttcgccagctggcgtaatagcgaagaggcccgcaccgatcgcccttcccaacagttgcgcagcctgaatggcgaatggcgc	5.11715	0.735505	0.420771
RS1-icd-45-GFP	apFAB75	CGCGCCTTGACATTTATCCCTTGCGGCGATATAATGTGTGGATAAGTG	JBEI_RBS	AAAGATCTTTTAAGAAGGAGATATACATA	apFAB75--JBEI_RBS	CGCGCCTTGACATTTATCCCTTGCGGCGATATAATGTGTGGATAAGTGAAAGATCTTTTAAGAAGGAGATATACATA	atggaaagtaaagtagttgttccggcacaaggcaagaagatcacc	332.627	169.092	65.8264
RS2-icd-45-GFP	BBa_J23119	CGCGCCTTGACAGCTAGCTCAGTCCTAGGTATAATGCTAGCACGAA	apFAB917	ATCTTAATCTAGCGGAGGAGACTTTCATA	BBa_J23119--apFAB917	CGCGCCTTGACAGCTAGCTCAGTCCTAGGTATAATGCTAGCACGAAATCTTAATCTAGCGGAGGAGACTTTCATA	atggaaagtaaagtagttgttccggcacaaggcaagaagatcacc	308.719	159.015	83.0277
RS3-icd-45-GFP	apFAB46	CGCGCCAAAAAGAGTATTGACTTCGCATCTTTTTGTACCTATAATAGATTCATTGCTA	BBa_J61113	TCTAGAGAAAGAGTGGAAAAACCATA	apFAB46--BBa_J61113	CGCGCCAAAAAGAGTATTGACTTCGCATCTTTTTGTACCTATAATAGATTCATTGCTATCTAGAGAAAGAGTGGAAAAACCATA	atggaaagtaaagtagttgttccggcacaaggcaagaagatcacc	265.297	121.098	46.3477
RS4-icd-45-GFP	pTrc*	CGCGCCTTGACAATTAATCATCCGGCTCGTATAATGTGTGGAATTGTGAGATGAG	apFAB912	ATCTTAATCTAGCTAGGGAGTGTTTCATA	pTrc*--apFAB912	CGCGCCTTGACAATTAATCATCCGGCTCGTATAATGTGTGGAATTGTGAGATGAGATCTTAATCTAGCTAGGGAGTGTTTCATA	atggaaagtaaagtagttgttccggcacaaggcaagaagatcacc	70.5032	32.9893	25.1006
RS5-icd-45-GFP	apFAB57	CGCGCCTTGACATAAAGTCTAACCTATAGGCATAATTATTTCATCCGAC	apFAB904	ATCTTAATCTAGCGGGGGATTTTTTCATA	apFAB57--apFAB904	CGCGCCTTGACATAAAGTCTAACCTATAGGCATAATTATTTCATCCGACATCTTAATCTAGCGGGGGATTTTTTCATA	atggaaagtaaagtagttgttccggcacaaggcaagaagatcacc	NA	NA	NA
RS6-icd-45-GFP	BBa_J23100	CGCGCCTTGACGGCTAGCTCAGTCCTAGGTACAGTGCTAGCTTAAT	apFAB918	ATCTTAATCTAGCTAGGGAACGTTTCATA	BBa_J23100--apFAB918	CGCGCCTTGACGGCTAGCTCAGTCCTAGGTACAGTGCTAGCTTAATATCTTAATCTAGCTAGGGAACGTTTCATA	atggaaagtaaagtagttgttccggcacaaggcaagaagatcacc	48.3822	14.0927	10.2923
RS7-icd-45-GFP	BBa_J23105	CGCGCCTTTACGGCTAGCTCAGTCCTAGGTACTATGCTAGCAAGGT	apFAB857	ATCTTAATCTAGCTGAGGAAAGTTTCATA	BBa_J23105--apFAB857	CGCGCCTTTACGGCTAGCTCAGTCCTAGGTACTATGCTAGCAAGGTATCTTAATCTAGCTGAGGAAAGTTTCATA	atggaaagtaaagtagttgttccggcacaaggcaagaagatcacc	31.3538	9.86686	6.25522
RS8-icd-45-GFP	BBa_J23118	CGCGCCTTGACGGCTAGCTCAGTCCTAGGTATTGTGCTAGCCGTCG	apFAB923	ATCTTAATCTAGCGTGGGAGAGTTTCATA	BBa_J23118--apFAB923	CGCGCCTTGACGGCTAGCTCAGTCCTAGGTATTGTGCTAGCCGTCGATCTTAATCTAGCGTGGGAGAGTTTCATA	atggaaagtaaagtagttgttccggcacaaggcaagaagatcacc	87.7085	30.9065	19.7458
RS9-icd-45-GFP	apFAB55	CGCGCCTTGACATAAAGTCTAACCTATAGGTATAATGTGTGGATCTGGC	apFAB876	ATCTTAATCTAGCTAGGGATATTTTCATA	apFAB55--apFAB876	CGCGCCTTGACATAAAGTCTAACCTATAGGTATAATGTGTGGATCTGGCATCTTAATCTAGCTAGGGATATTTTCATA	atggaaagtaaagtagttgttccggcacaaggcaagaagatcacc	21.4568	7.12331	5.13041
RS10-icd-45-GFP	apFAB70	CGCGCCTTGACATCGCATCTTTTTGTACCTATAATGTGTGGATAGAGT	BBa_J61127	TCTAGAGAAAGAGTGGAACTACCATA	apFAB70--BBa_J61127	CGCGCCTTGACATCGCATCTTTTTGTACCTATAATGTGTGGATAGAGTTCTAGAGAAAGAGTGGAACTACCATA	atggaaagtaaagtagttgttccggcacaaggcaagaagatcacc	39.4249	15.6765	9.91677
RS11-icd-45-GFP	apFAB47	CGCGCCAAAAAGAGTATTGACTTCGCATCTTTTTGTACCCATAATTATTTCATTCACA	B0032_RBS	TCACACAGGAAAGGCCCATA	apFAB47--B0032_RBS	CGCGCCAAAAAGAGTATTGACTTCGCATCTTTTTGTACCCATAATTATTTCATTCACATCACACAGGAAAGGCCCATA	atggaaagtaaagtagttgttccggcacaaggcaagaagatcacc	53.2993	21.7293	14.8333
RS12-icd-45-GFP	BBa_J23119	CGCGCCTTGACAGCTAGCTCAGTCCTAGGTATAATGCTAGCACGAA	BBa_J61129	TCTAGAGAAAGATTGGACGTACCATA	BBa_J23119--BBa_J61129	CGCGCCTTGACAGCTAGCTCAGTCCTAGGTATAATGCTAGCACGAATCTAGAGAAAGATTGGACGTACCATA	atggaaagtaaagtagttgttccggcacaaggcaagaagatcacc	56.1261	31.0561	14.5203
RS13-icd-45-GFP	apFAB277	CGCGCCTTCCCTATTAATCATCCGGCTCGTATAATGTGTGGAATTTA	apFAB876	ATCTTAATCTAGCTAGGGATATTTTCATA	apFAB277--apFAB876	CGCGCCTTCCCTATTAATCATCCGGCTCGTATAATGTGTGGAATTTAATCTTAATCTAGCTAGGGATATTTTCATA	atggaaagtaaagtagttgttccggcacaaggcaagaagatcacc	2.75645	1.33174	1.08773
RS14-icd-45-GFP	BBa_J23115	CGCGCCTTTATAGCTAGCTCAGCCCTTGGTACAATGCTAGCGCCTG	apFAB904	ATCTTAATCTAGCGGGGGATTTTTTCATA	BBa_J23115--apFAB904	CGCGCCTTTATAGCTAGCTCAGCCCTTGGTACAATGCTAGCGCCTGATCTTAATCTAGCGGGGGATTTTTTCATA	atggaaagtaaagtagttgttccggcacaaggcaagaagatcacc	3.9435	2.12712	0.954155
RS15-icd-45-GFP	BBa_J23109	CGCCtttacagctagctcagtcctagggactgtgctagc	apFAB917	ATCTTAATCTAGCGGAGGAGACTTTCATA	BBa_J23109--apFAB917	CGCGCCtttacagctagctcagtcctagggactgtgctagcATCTTAATCTAGCGGAGGAGACTTTCATA	atggaaagtaaagtagttgttccggcacaaggcaagaagatcacc	-0.180255	0.516872	0.20902
RS1-icd-90-GFP	apFAB75	CGCGCCTTGACATTTATCCCTTGCGGCGATATAATGTGTGGATAAGTG	JBEI_RBS	AAAGATCTTTTAAGAAGGAGATATACATA	apFAB75--JBEI_RBS	CGCGCCTTGACATTTATCCCTTGCGGCGATATAATGTGTGGATAAGTGAAAGATCTTTTAAGAAGGAGATATACATA	atggaaagtaaagtagttgttccggcacaaggcaagaagatcaccctgcaaaacggcaaactcaacgttcctgaaaatccgattatccct	474.837	295.569	86.8788
RS2-icd-90-GFP	BBa_J23119	CGCGCCTTGACAGCTAGCTCAGTCCTAGGTATAATGCTAGCACGAA	apFAB917	ATCTTAATCTAGCGGAGGAGACTTTCATA	BBa_J23119--apFAB917	CGCGCCTTGACAGCTAGCTCAGTCCTAGGTATAATGCTAGCACGAAATCTTAATCTAGCGGAGGAGACTTTCATA	atggaaagtaaagtagttgttccggcacaaggcaagaagatcaccctgcaaaacggcaaactcaacgttcctgaaaatccgattatccct	547.323	380.909	110.303
RS3-icd-90-GFP	apFAB46	CGCGCCAAAAAGAGTATTGACTTCGCATCTTTTTGTACCTATAATAGATTCATTGCTA	BBa_J61113	TCTAGAGAAAGAGTGGAAAAACCATA	apFAB46--BBa_J61113	CGCGCCAAAAAGAGTATTGACTTCGCATCTTTTTGTACCTATAATAGATTCATTGCTATCTAGAGAAAGAGTGGAAAAACCATA	atggaaagtaaagtagttgttccggcacaaggcaagaagatcaccctgcaaaacggcaaactcaacgttcctgaaaatccgattatccct	520.19	398.564	82.3706
RS4-icd-90-GFP	pTrc*	CGCGCCTTGACAATTAATCATCCGGCTCGTATAATGTGTGGAATTGTGAGATGAG	apFAB912	ATCTTAATCTAGCTAGGGAGTGTTTCATA	pTrc*--apFAB912	CGCGCCTTGACAATTAATCATCCGGCTCGTATAATGTGTGGAATTGTGAGATGAGATCTTAATCTAGCTAGGGAGTGTTTCATA	atggaaagtaaagtagttgttccggcacaaggcaagaagatcaccctgcaaaacggcaaactcaacgttcctgaaaatccgattatccct	165.661	75.7585	31.4974
RS5-icd-90-GFP	apFAB57	CGCGCCTTGACATAAAGTCTAACCTATAGGCATAATTATTTCATCCGAC	apFAB904	ATCTTAATCTAGCGGGGGATTTTTTCATA	apFAB57--apFAB904	CGCGCCTTGACATAAAGTCTAACCTATAGGCATAATTATTTCATCCGACATCTTAATCTAGCGGGGGATTTTTTCATA	atggaaagtaaagtagttgttccggcacaaggcaagaagatcaccctgcaaaacggcaaactcaacgttcctgaaaatccgattatccct	62.0323	33.7665	10.9437
RS6-icd-90-GFP	BBa_J23100	CGCGCCTTGACGGCTAGCTCAGTCCTAGGTACAGTGCTAGCTTAAT	apFAB918	ATCTTAATCTAGCTAGGGAACGTTTCATA	BBa_J23100--apFAB918	CGCGCCTTGACGGCTAGCTCAGTCCTAGGTACAGTGCTAGCTTAATATCTTAATCTAGCTAGGGAACGTTTCATA	atggaaagtaaagtagttgttccggcacaaggcaagaagatcaccctgcaaaacggcaaactcaacgttcctgaaaatccgattatccct	22.2034	7.46851	3.38164
RS7-icd-90-GFP	BBa_J23105	CGCGCCTTTACGGCTAGCTCAGTCCTAGGTACTATGCTAGCAAGGT	apFAB857	ATCTTAATCTAGCTGAGGAAAGTTTCATA	BBa_J23105--apFAB857	CGCGCCTTTACGGCTAGCTCAGTCCTAGGTACTATGCTAGCAAGGTATCTTAATCTAGCTGAGGAAAGTTTCATA	atggaaagtaaagtagttgttccggcacaaggcaagaagatcaccctgcaaaacggcaaactcaacgttcctgaaaatccgattatccct	40.5258	10.8333	6.04874
RS8-icd-90-GFP	BBa_J23118	CGCGCCTTGACGGCTAGCTCAGTCCTAGGTATTGTGCTAGCCGTCG	apFAB923	ATCTTAATCTAGCGTGGGAGAGTTTCATA	BBa_J23118--apFAB923	CGCGCCTTGACGGCTAGCTCAGTCCTAGGTATTGTGCTAGCCGTCGATCTTAATCTAGCGTGGGAGAGTTTCATA	atggaaagtaaagtagttgttccggcacaaggcaagaagatcaccctgcaaaacggcaaactcaacgttcctgaaaatccgattatccct	118.348	42.4789	17.7543
RS9-icd-90-GFP	apFAB55	CGCGCCTTGACATAAAGTCTAACCTATAGGTATAATGTGTGGATCTGGC	apFAB876	ATCTTAATCTAGCTAGGGATATTTTCATA	apFAB55--apFAB876	CGCGCCTTGACATAAAGTCTAACCTATAGGTATAATGTGTGGATCTGGCATCTTAATCTAGCTAGGGATATTTTCATA	atggaaagtaaagtagttgttccggcacaaggcaagaagatcaccctgcaaaacggcaaactcaacgttcctgaaaatccgattatccct	13.5513	7.64493	2.37837
RS10-icd-90-GFP	apFAB70	CGCGCCTTGACATCGCATCTTTTTGTACCTATAATGTGTGGATAGAGT	BBa_J61127	TCTAGAGAAAGAGTGGAACTACCATA	apFAB70--BBa_J61127	CGCGCCTTGACATCGCATCTTTTTGTACCTATAATGTGTGGATAGAGTTCTAGAGAAAGAGTGGAACTACCATA	atggaaagtaaagtagttgttccggcacaaggcaagaagatcaccctgcaaaacggcaaactcaacgttcctgaaaatccgattatccct	66.159	28.4005	14.4915
RS11-icd-90-GFP	apFAB47	CGCGCCAAAAAGAGTATTGACTTCGCATCTTTTTGTACCCATAATTATTTCATTCACA	B0032_RBS	TCACACAGGAAAGGCCCATA	apFAB47--B0032_RBS	CGCGCCAAAAAGAGTATTGACTTCGCATCTTTTTGTACCCATAATTATTTCATTCACATCACACAGGAAAGGCCCATA	atggaaagtaaagtagttgttccggcacaaggcaagaagatcaccctgcaaaacggcaaactcaacgttcctgaaaatccgattatccct	382.886	279.656	70.168
RS12-icd-90-GFP	BBa_J23119	CGCGCCTTGACAGCTAGCTCAGTCCTAGGTATAATGCTAGCACGAA	BBa_J61129	TCTAGAGAAAGATTGGACGTACCATA	BBa_J23119--BBa_J61129	CGCGCCTTGACAGCTAGCTCAGTCCTAGGTATAATGCTAGCACGAATCTAGAGAAAGATTGGACGTACCATA	atggaaagtaaagtagttgttccggcacaaggcaagaagatcaccctgcaaaacggcaaactcaacgttcctgaaaatccgattatccct	124.153	96.9995	31.9708
RS13-icd-90-GFP	apFAB277	CGCGCCTTCCCTATTAATCATCCGGCTCGTATAATGTGTGGAATTTA	apFAB876	ATCTTAATCTAGCTAGGGATATTTTCATA	apFAB277--apFAB876	CGCGCCTTCCCTATTAATCATCCGGCTCGTATAATGTGTGGAATTTAATCTTAATCTAGCTAGGGATATTTTCATA	atggaaagtaaagtagttgttccggcacaaggcaagaagatcaccctgcaaaacggcaaactcaacgttcctgaaaatccgattatccct	2.54432	1.49363	0.778632
RS14-icd-90-GFP	BBa_J23115	CGCGCCTTTATAGCTAGCTCAGCCCTTGGTACAATGCTAGCGCCTG	apFAB904	ATCTTAATCTAGCGGGGGATTTTTTCATA	BBa_J23115--apFAB904	CGCGCCTTTATAGCTAGCTCAGCCCTTGGTACAATGCTAGCGCCTGATCTTAATCTAGCGGGGGATTTTTTCATA	atggaaagtaaagtagttgttccggcacaaggcaagaagatcaccctgcaaaacggcaaactcaacgttcctgaaaatccgattatccct	0.247035	1.12632	0.463972
RS15-icd-90-GFP	BBa_J23109	CGCCtttacagctagctcagtcctagggactgtgctagc	apFAB917	ATCTTAATCTAGCGGAGGAGACTTTCATA	BBa_J23109--apFAB917	CGCGCCtttacagctagctcagtcctagggactgtgctagcATCTTAATCTAGCGGAGGAGACTTTCATA	atggaaagtaaagtagttgttccggcacaaggcaagaagatcaccctgcaaaacggcaaactcaacgttcctgaaaatccgattatccct	1.5063	2.10701	0.641227
RS1-icd-135-GFP	apFAB75	CGCGCCTTGACATTTATCCCTTGCGGCGATATAATGTGTGGATAAGTG	JBEI_RBS	AAAGATCTTTTAAGAAGGAGATATACATA	apFAB75--JBEI_RBS	CGCGCCTTGACATTTATCCCTTGCGGCGATATAATGTGTGGATAAGTGAAAGATCTTTTAAGAAGGAGATATACATA	atggaaagtaaagtagttgttccggcacaaggcaagaagatcaccctgcaaaacggcaaactcaacgttcctgaaaatccgattatcccttacattgaaggtgatggaatcggtgtagatgtaaccccagccatg	711.477	511.311	105.337
RS2-icd-135-GFP	BBa_J23119	CGCGCCTTGACAGCTAGCTCAGTCCTAGGTATAATGCTAGCACGAA	apFAB917	ATCTTAATCTAGCGGAGGAGACTTTCATA	BBa_J23119--apFAB917	CGCGCCTTGACAGCTAGCTCAGTCCTAGGTATAATGCTAGCACGAAATCTTAATCTAGCGGAGGAGACTTTCATA	atggaaagtaaagtagttgttccggcacaaggcaagaagatcaccctgcaaaacggcaaactcaacgttcctgaaaatccgattatcccttacattgaaggtgatggaatcggtgtagatgtaaccccagccatg	NA	NA	NA
RS3-icd-135-GFP	apFAB46	CGCGCCAAAAAGAGTATTGACTTCGCATCTTTTTGTACCTATAATAGATTCATTGCTA	BBa_J61113	TCTAGAGAAAGAGTGGAAAAACCATA	apFAB46--BBa_J61113	CGCGCCAAAAAGAGTATTGACTTCGCATCTTTTTGTACCTATAATAGATTCATTGCTATCTAGAGAAAGAGTGGAAAAACCATA	atggaaagtaaagtagttgttccggcacaaggcaagaagatcaccctgcaaaacggcaaactcaacgttcctgaaaatccgattatcccttacattgaaggtgatggaatcggtgtagatgtaaccccagccatg	NA	NA	NA
RS4-icd-135-GFP	pTrc*	CGCGCCTTGACAATTAATCATCCGGCTCGTATAATGTGTGGAATTGTGAGATGAG	apFAB912	ATCTTAATCTAGCTAGGGAGTGTTTCATA	pTrc*--apFAB912	CGCGCCTTGACAATTAATCATCCGGCTCGTATAATGTGTGGAATTGTGAGATGAGATCTTAATCTAGCTAGGGAGTGTTTCATA	atggaaagtaaagtagttgttccggcacaaggcaagaagatcaccctgcaaaacggcaaactcaacgttcctgaaaatccgattatcccttacattgaaggtgatggaatcggtgtagatgtaaccccagccatg	220.594	78.3706	48.8543
RS5-icd-135-GFP	apFAB57	CGCGCCTTGACATAAAGTCTAACCTATAGGCATAATTATTTCATCCGAC	apFAB904	ATCTTAATCTAGCGGGGGATTTTTTCATA	apFAB57--apFAB904	CGCGCCTTGACATAAAGTCTAACCTATAGGCATAATTATTTCATCCGACATCTTAATCTAGCGGGGGATTTTTTCATA	atggaaagtaaagtagttgttccggcacaaggcaagaagatcaccctgcaaaacggcaaactcaacgttcctgaaaatccgattatcccttacattgaaggtgatggaatcggtgtagatgtaaccccagccatg	79.895	28.8321	11.1749
RS6-icd-135-GFP	BBa_J23100	CGCGCCTTGACGGCTAGCTCAGTCCTAGGTACAGTGCTAGCTTAAT	apFAB918	ATCTTAATCTAGCTAGGGAACGTTTCATA	BBa_J23100--apFAB918	CGCGCCTTGACGGCTAGCTCAGTCCTAGGTACAGTGCTAGCTTAATATCTTAATCTAGCTAGGGAACGTTTCATA	atggaaagtaaagtagttgttccggcacaaggcaagaagatcaccctgcaaaacggcaaactcaacgttcctgaaaatccgattatcccttacattgaaggtgatggaatcggtgtagatgtaaccccagccatg	24.8692	5.94525	4.1594
RS7-icd-135-GFP	BBa_J23105	CGCGCCTTTACGGCTAGCTCAGTCCTAGGTACTATGCTAGCAAGGT	apFAB857	ATCTTAATCTAGCTGAGGAAAGTTTCATA	BBa_J23105--apFAB857	CGCGCCTTTACGGCTAGCTCAGTCCTAGGTACTATGCTAGCAAGGTATCTTAATCTAGCTGAGGAAAGTTTCATA	atggaaagtaaagtagttgttccggcacaaggcaagaagatcaccctgcaaaacggcaaactcaacgttcctgaaaatccgattatcccttacattgaaggtgatggaatcggtgtagatgtaaccccagccatg	60.4172	26.3904	8.19942
RS8-icd-135-GFP	BBa_J23118	CGCGCCTTGACGGCTAGCTCAGTCCTAGGTATTGTGCTAGCCGTCG	apFAB923	ATCTTAATCTAGCGTGGGAGAGTTTCATA	BBa_J23118--apFAB923	CGCGCCTTGACGGCTAGCTCAGTCCTAGGTATTGTGCTAGCCGTCGATCTTAATCTAGCGTGGGAGAGTTTCATA	atggaaagtaaagtagttgttccggcacaaggcaagaagatcaccctgcaaaacggcaaactcaacgttcctgaaaatccgattatcccttacattgaaggtgatggaatcggtgtagatgtaaccccagccatg	153.227	45.3122	24.1216
RS9-icd-135-GFP	apFAB55	CGCGCCTTGACATAAAGTCTAACCTATAGGTATAATGTGTGGATCTGGC	apFAB876	ATCTTAATCTAGCTAGGGATATTTTCATA	apFAB55--apFAB876	CGCGCCTTGACATAAAGTCTAACCTATAGGTATAATGTGTGGATCTGGCATCTTAATCTAGCTAGGGATATTTTCATA	atggaaagtaaagtagttgttccggcacaaggcaagaagatcaccctgcaaaacggcaaactcaacgttcctgaaaatccgattatcccttacattgaaggtgatggaatcggtgtagatgtaaccccagccatg	29.2413	7.72409	5.14543
RS10-icd-135-GFP	apFAB70	CGCGCCTTGACATCGCATCTTTTTGTACCTATAATGTGTGGATAGAGT	BBa_J61127	TCTAGAGAAAGAGTGGAACTACCATA	apFAB70--BBa_J61127	CGCGCCTTGACATCGCATCTTTTTGTACCTATAATGTGTGGATAGAGTTCTAGAGAAAGAGTGGAACTACCATA	atggaaagtaaagtagttgttccggcacaaggcaagaagatcaccctgcaaaacggcaaactcaacgttcctgaaaatccgattatcccttacattgaaggtgatggaatcggtgtagatgtaaccccagccatg	117.796	251.574	13.0694
RS11-icd-135-GFP	apFAB47	CGCGCCAAAAAGAGTATTGACTTCGCATCTTTTTGTACCCATAATTATTTCATTCACA	B0032_RBS	TCACACAGGAAAGGCCCATA	apFAB47--B0032_RBS	CGCGCCAAAAAGAGTATTGACTTCGCATCTTTTTGTACCCATAATTATTTCATTCACATCACACAGGAAAGGCCCATA	atggaaagtaaagtagttgttccggcacaaggcaagaagatcaccctgcaaaacggcaaactcaacgttcctgaaaatccgattatcccttacattgaaggtgatggaatcggtgtagatgtaaccccagccatg	442.554	240.573	90.3806
RS12-icd-135-GFP	BBa_J23119	CGCGCCTTGACAGCTAGCTCAGTCCTAGGTATAATGCTAGCACGAA	BBa_J61129	TCTAGAGAAAGATTGGACGTACCATA	BBa_J23119--BBa_J61129	CGCGCCTTGACAGCTAGCTCAGTCCTAGGTATAATGCTAGCACGAATCTAGAGAAAGATTGGACGTACCATA	atggaaagtaaagtagttgttccggcacaaggcaagaagatcaccctgcaaaacggcaaactcaacgttcctgaaaatccgattatcccttacattgaaggtgatggaatcggtgtagatgtaaccccagccatg	171.79	83.3216	44.6807
RS13-icd-135-GFP	apFAB277	CGCGCCTTCCCTATTAATCATCCGGCTCGTATAATGTGTGGAATTTA	apFAB876	ATCTTAATCTAGCTAGGGATATTTTCATA	apFAB277--apFAB876	CGCGCCTTCCCTATTAATCATCCGGCTCGTATAATGTGTGGAATTTAATCTTAATCTAGCTAGGGATATTTTCATA	atggaaagtaaagtagttgttccggcacaaggcaagaagatcaccctgcaaaacggcaaactcaacgttcctgaaaatccgattatcccttacattgaaggtgatggaatcggtgtagatgtaaccccagccatg	2.88981	1.00603	0.532755
RS14-icd-135-GFP	BBa_J23115	CGCGCCTTTATAGCTAGCTCAGCCCTTGGTACAATGCTAGCGCCTG	apFAB904	ATCTTAATCTAGCGGGGGATTTTTTCATA	BBa_J23115--apFAB904	CGCGCCTTTATAGCTAGCTCAGCCCTTGGTACAATGCTAGCGCCTGATCTTAATCTAGCGGGGGATTTTTTCATA	atggaaagtaaagtagttgttccggcacaaggcaagaagatcaccctgcaaaacggcaaactcaacgttcctgaaaatccgattatcccttacattgaaggtgatggaatcggtgtagatgtaaccccagccatg	1.17042	3.36575	0.237337
RS15-icd-135-GFP	BBa_J23109	CGCCtttacagctagctcagtcctagggactgtgctagc	apFAB917	ATCTTAATCTAGCGGAGGAGACTTTCATA	BBa_J23109--apFAB917	CGCGCCtttacagctagctcagtcctagggactgtgctagcATCTTAATCTAGCGGAGGAGACTTTCATA	atggaaagtaaagtagttgttccggcacaaggcaagaagatcaccctgcaaaacggcaaactcaacgttcctgaaaatccgattatcccttacattgaaggtgatggaatcggtgtagatgtaaccccagccatg	2.35502	0.994603	0.35404
RS1-icd-180-GFP	apFAB75	CGCGCCTTGACATTTATCCCTTGCGGCGATATAATGTGTGGATAAGTG	JBEI_RBS	AAAGATCTTTTAAGAAGGAGATATACATA	apFAB75--JBEI_RBS	CGCGCCTTGACATTTATCCCTTGCGGCGATATAATGTGTGGATAAGTGAAAGATCTTTTAAGAAGGAGATATACATA	atggaaagtaaagtagttgttccggcacaaggcaagaagatcaccctgcaaaacggcaaactcaacgttcctgaaaatccgattatcccttacattgaaggtgatggaatcggtgtagatgtaaccccagccatgctgaaagtggtcgacgctgcagtcgagaaagcctataaaggcgag	561.216	550.986	71.9996
RS2-icd-180-GFP	BBa_J23119	CGCGCCTTGACAGCTAGCTCAGTCCTAGGTATAATGCTAGCACGAA	apFAB917	ATCTTAATCTAGCGGAGGAGACTTTCATA	BBa_J23119--apFAB917	CGCGCCTTGACAGCTAGCTCAGTCCTAGGTATAATGCTAGCACGAAATCTTAATCTAGCGGAGGAGACTTTCATA	atggaaagtaaagtagttgttccggcacaaggcaagaagatcaccctgcaaaacggcaaactcaacgttcctgaaaatccgattatcccttacattgaaggtgatggaatcggtgtagatgtaaccccagccatgctgaaagtggtcgacgctgcagtcgagaaagcctataaaggcgag	659.41	823.406	84.7713
RS3-icd-180-GFP	apFAB46	CGCGCCAAAAAGAGTATTGACTTCGCATCTTTTTGTACCTATAATAGATTCATTGCTA	BBa_J61113	TCTAGAGAAAGAGTGGAAAAACCATA	apFAB46--BBa_J61113	CGCGCCAAAAAGAGTATTGACTTCGCATCTTTTTGTACCTATAATAGATTCATTGCTATCTAGAGAAAGAGTGGAAAAACCATA	atggaaagtaaagtagttgttccggcacaaggcaagaagatcaccctgcaaaacggcaaactcaacgttcctgaaaatccgattatcccttacattgaaggtgatggaatcggtgtagatgtaaccccagccatgctgaaagtggtcgacgctgcagtcgagaaagcctataaaggcgag	479.162	414.047	70.7617
RS4-icd-180-GFP	pTrc*	CGCGCCTTGACAATTAATCATCCGGCTCGTATAATGTGTGGAATTGTGAGATGAG	apFAB912	ATCTTAATCTAGCTAGGGAGTGTTTCATA	pTrc*--apFAB912	CGCGCCTTGACAATTAATCATCCGGCTCGTATAATGTGTGGAATTGTGAGATGAGATCTTAATCTAGCTAGGGAGTGTTTCATA	atggaaagtaaagtagttgttccggcacaaggcaagaagatcaccctgcaaaacggcaaactcaacgttcctgaaaatccgattatcccttacattgaaggtgatggaatcggtgtagatgtaaccccagccatgctgaaagtggtcgacgctgcagtcgagaaagcctataaaggcgag	238.641	91.9194	30.8899
RS5-icd-180-GFP	apFAB57	CGCGCCTTGACATAAAGTCTAACCTATAGGCATAATTATTTCATCCGAC	apFAB904	ATCTTAATCTAGCGGGGGATTTTTTCATA	apFAB57--apFAB904	CGCGCCTTGACATAAAGTCTAACCTATAGGCATAATTATTTCATCCGACATCTTAATCTAGCGGGGGATTTTTTCATA	atggaaagtaaagtagttgttccggcacaaggcaagaagatcaccctgcaaaacggcaaactcaacgttcctgaaaatccgattatcccttacattgaaggtgatggaatcggtgtagatgtaaccccagccatgctgaaagtggtcgacgctgcagtcgagaaagcctataaaggcgag	44.5462	19.0263	5.18308
RS6-icd-180-GFP	BBa_J23100	CGCGCCTTGACGGCTAGCTCAGTCCTAGGTACAGTGCTAGCTTAAT	apFAB918	ATCTTAATCTAGCTAGGGAACGTTTCATA	BBa_J23100--apFAB918	CGCGCCTTGACGGCTAGCTCAGTCCTAGGTACAGTGCTAGCTTAATATCTTAATCTAGCTAGGGAACGTTTCATA	atggaaagtaaagtagttgttccggcacaaggcaagaagatcaccctgcaaaacggcaaactcaacgttcctgaaaatccgattatcccttacattgaaggtgatggaatcggtgtagatgtaaccccagccatgctgaaagtggtcgacgctgcagtcgagaaagcctataaaggcgag	12.383	3.8066	1.56943
RS7-icd-180-GFP	BBa_J23105	CGCGCCTTTACGGCTAGCTCAGTCCTAGGTACTATGCTAGCAAGGT	apFAB857	ATCTTAATCTAGCTGAGGAAAGTTTCATA	BBa_J23105--apFAB857	CGCGCCTTTACGGCTAGCTCAGTCCTAGGTACTATGCTAGCAAGGTATCTTAATCTAGCTGAGGAAAGTTTCATA	atggaaagtaaagtagttgttccggcacaaggcaagaagatcaccctgcaaaacggcaaactcaacgttcctgaaaatccgattatcccttacattgaaggtgatggaatcggtgtagatgtaaccccagccatgctgaaagtggtcgacgctgcagtcgagaaagcctataaaggcgag	30.8244	13.7354	3.04623
RS8-icd-180-GFP	BBa_J23118	CGCGCCTTGACGGCTAGCTCAGTCCTAGGTATTGTGCTAGCCGTCG	apFAB923	ATCTTAATCTAGCGTGGGAGAGTTTCATA	BBa_J23118--apFAB923	CGCGCCTTGACGGCTAGCTCAGTCCTAGGTATTGTGCTAGCCGTCGATCTTAATCTAGCGTGGGAGAGTTTCATA	atggaaagtaaagtagttgttccggcacaaggcaagaagatcaccctgcaaaacggcaaactcaacgttcctgaaaatccgattatcccttacattgaaggtgatggaatcggtgtagatgtaaccccagccatgctgaaagtggtcgacgctgcagtcgagaaagcctataaaggcgag	42.3853	20.1158	3.83579
RS9-icd-180-GFP	apFAB55	CGCGCCTTGACATAAAGTCTAACCTATAGGTATAATGTGTGGATCTGGC	apFAB876	ATCTTAATCTAGCTAGGGATATTTTCATA	apFAB55--apFAB876	CGCGCCTTGACATAAAGTCTAACCTATAGGTATAATGTGTGGATCTGGCATCTTAATCTAGCTAGGGATATTTTCATA	atggaaagtaaagtagttgttccggcacaaggcaagaagatcaccctgcaaaacggcaaactcaacgttcctgaaaatccgattatcccttacattgaaggtgatggaatcggtgtagatgtaaccccagccatgctgaaagtggtcgacgctgcagtcgagaaagcctataaaggcgag	14.1508	6.34267	1.77859
RS10-icd-180-GFP	apFAB70	CGCGCCTTGACATCGCATCTTTTTGTACCTATAATGTGTGGATAGAGT	BBa_J61127	TCTAGAGAAAGAGTGGAACTACCATA	apFAB70--BBa_J61127	CGCGCCTTGACATCGCATCTTTTTGTACCTATAATGTGTGGATAGAGTTCTAGAGAAAGAGTGGAACTACCATA	atggaaagtaaagtagttgttccggcacaaggcaagaagatcaccctgcaaaacggcaaactcaacgttcctgaaaatccgattatcccttacattgaaggtgatggaatcggtgtagatgtaaccccagccatgctgaaagtggtcgacgctgcagtcgagaaagcctataaaggcgag	42.2886	14.8516	7.88719
RS11-icd-180-GFP	apFAB47	CGCGCCAAAAAGAGTATTGACTTCGCATCTTTTTGTACCCATAATTATTTCATTCACA	B0032_RBS	TCACACAGGAAAGGCCCATA	apFAB47--B0032_RBS	CGCGCCAAAAAGAGTATTGACTTCGCATCTTTTTGTACCCATAATTATTTCATTCACATCACACAGGAAAGGCCCATA	atggaaagtaaagtagttgttccggcacaaggcaagaagatcaccctgcaaaacggcaaactcaacgttcctgaaaatccgattatcccttacattgaaggtgatggaatcggtgtagatgtaaccccagccatgctgaaagtggtcgacgctgcagtcgagaaagcctataaaggcgag	428.611	331.924	46.6952
RS12-icd-180-GFP	BBa_J23119	CGCGCCTTGACAGCTAGCTCAGTCCTAGGTATAATGCTAGCACGAA	BBa_J61129	TCTAGAGAAAGATTGGACGTACCATA	BBa_J23119--BBa_J61129	CGCGCCTTGACAGCTAGCTCAGTCCTAGGTATAATGCTAGCACGAATCTAGAGAAAGATTGGACGTACCATA	atggaaagtaaagtagttgttccggcacaaggcaagaagatcaccctgcaaaacggcaaactcaacgttcctgaaaatccgattatcccttacattgaaggtgatggaatcggtgtagatgtaaccccagccatgctgaaagtggtcgacgctgcagtcgagaaagcctataaaggcgag	112.185	73.4274	21.4494
RS13-icd-180-GFP	apFAB277	CGCGCCTTCCCTATTAATCATCCGGCTCGTATAATGTGTGGAATTTA	apFAB876	ATCTTAATCTAGCTAGGGATATTTTCATA	apFAB277--apFAB876	CGCGCCTTCCCTATTAATCATCCGGCTCGTATAATGTGTGGAATTTAATCTTAATCTAGCTAGGGATATTTTCATA	atggaaagtaaagtagttgttccggcacaaggcaagaagatcaccctgcaaaacggcaaactcaacgttcctgaaaatccgattatcccttacattgaaggtgatggaatcggtgtagatgtaaccccagccatgctgaaagtggtcgacgctgcagtcgagaaagcctataaaggcgag	1.83675	0.644075	0.148723
RS14-icd-180-GFP	BBa_J23115	CGCGCCTTTATAGCTAGCTCAGCCCTTGGTACAATGCTAGCGCCTG	apFAB904	ATCTTAATCTAGCGGGGGATTTTTTCATA	BBa_J23115--apFAB904	CGCGCCTTTATAGCTAGCTCAGCCCTTGGTACAATGCTAGCGCCTGATCTTAATCTAGCGGGGGATTTTTTCATA	atggaaagtaaagtagttgttccggcacaaggcaagaagatcaccctgcaaaacggcaaactcaacgttcctgaaaatccgattatcccttacattgaaggtgatggaatcggtgtagatgtaaccccagccatgctgaaagtggtcgacgctgcagtcgagaaagcctataaaggcgag	1.05799	3.10664	0.109378
RS15-icd-180-GFP	BBa_J23109	CGCCtttacagctagctcagtcctagggactgtgctagc	apFAB917	ATCTTAATCTAGCGGAGGAGACTTTCATA	BBa_J23109--apFAB917	CGCGCCtttacagctagctcagtcctagggactgtgctagcATCTTAATCTAGCGGAGGAGACTTTCATA	atggaaagtaaagtagttgttccggcacaaggcaagaagatcaccctgcaaaacggcaaactcaacgttcctgaaaatccgattatcccttacattgaaggtgatggaatcggtgtagatgtaaccccagccatgctgaaagtggtcgacgctgcagtcgagaaagcctataaaggcgag	1.52584	4.08207	0.203979
RS1-zwf-45-GFP	apFAB75	CGCGCCTTGACATTTATCCCTTGCGGCGATATAATGTGTGGATAAGTG	JBEI_RBS	AAAGATCTTTTAAGAAGGAGATATACATA	apFAB75--JBEI_RBS	CGCGCCTTGACATTTATCCCTTGCGGCGATATAATGTGTGGATAAGTGAAAGATCTTTTAAGAAGGAGATATACATA	atggcggtaacgcaaacagcccaggcctgtgacctggtcattttc	449.193	160.597	51.3929
RS2-zwf-45-GFP	BBa_J23119	CGCGCCTTGACAGCTAGCTCAGTCCTAGGTATAATGCTAGCACGAA	apFAB917	ATCTTAATCTAGCGGAGGAGACTTTCATA	BBa_J23119--apFAB917	CGCGCCTTGACAGCTAGCTCAGTCCTAGGTATAATGCTAGCACGAAATCTTAATCTAGCGGAGGAGACTTTCATA	atggcggtaacgcaaacagcccaggcctgtgacctggtcattttc	333.626	122.849	60.3737
RS3-zwf-45-GFP	apFAB46	CGCGCCAAAAAGAGTATTGACTTCGCATCTTTTTGTACCTATAATAGATTCATTGCTA	BBa_J61113	TCTAGAGAAAGAGTGGAAAAACCATA	apFAB46--BBa_J61113	CGCGCCAAAAAGAGTATTGACTTCGCATCTTTTTGTACCTATAATAGATTCATTGCTATCTAGAGAAAGAGTGGAAAAACCATA	atggcggtaacgcaaacagcccaggcctgtgacctggtcattttc	69.8309	20.4903	10.1689
RS4-zwf-45-GFP	pTrc*	CGCGCCTTGACAATTAATCATCCGGCTCGTATAATGTGTGGAATTGTGAGATGAG	apFAB912	ATCTTAATCTAGCTAGGGAGTGTTTCATA	pTrc*--apFAB912	CGCGCCTTGACAATTAATCATCCGGCTCGTATAATGTGTGGAATTGTGAGATGAGATCTTAATCTAGCTAGGGAGTGTTTCATA	atggcggtaacgcaaacagcccaggcctgtgacctggtcattttc	169.92	44.2106	24.4443
RS5-zwf-45-GFP	apFAB57	CGCGCCTTGACATAAAGTCTAACCTATAGGCATAATTATTTCATCCGAC	apFAB904	ATCTTAATCTAGCGGGGGATTTTTTCATA	apFAB57--apFAB904	CGCGCCTTGACATAAAGTCTAACCTATAGGCATAATTATTTCATCCGACATCTTAATCTAGCGGGGGATTTTTTCATA	atggcggtaacgcaaacagcccaggcctgtgacctggtcattttc	85.1398	33.4413	10.6753
RS6-zwf-45-GFP	BBa_J23100	CGCGCCTTGACGGCTAGCTCAGTCCTAGGTACAGTGCTAGCTTAAT	apFAB918	ATCTTAATCTAGCTAGGGAACGTTTCATA	BBa_J23100--apFAB918	CGCGCCTTGACGGCTAGCTCAGTCCTAGGTACAGTGCTAGCTTAATATCTTAATCTAGCTAGGGAACGTTTCATA	atggcggtaacgcaaacagcccaggcctgtgacctggtcattttc	35.6916	6.48821	4.38104
RS7-zwf-45-GFP	BBa_J23105	CGCGCCTTTACGGCTAGCTCAGTCCTAGGTACTATGCTAGCAAGGT	apFAB857	ATCTTAATCTAGCTGAGGAAAGTTTCATA	BBa_J23105--apFAB857	CGCGCCTTTACGGCTAGCTCAGTCCTAGGTACTATGCTAGCAAGGTATCTTAATCTAGCTGAGGAAAGTTTCATA	atggcggtaacgcaaacagcccaggcctgtgacctggtcattttc	18.2629	5.48106	2.05993
RS8-zwf-45-GFP	BBa_J23118	CGCGCCTTGACGGCTAGCTCAGTCCTAGGTATTGTGCTAGCCGTCG	apFAB923	ATCTTAATCTAGCGTGGGAGAGTTTCATA	BBa_J23118--apFAB923	CGCGCCTTGACGGCTAGCTCAGTCCTAGGTATTGTGCTAGCCGTCGATCTTAATCTAGCGTGGGAGAGTTTCATA	atggcggtaacgcaaacagcccaggcctgtgacctggtcattttc	53.374	10.0536	6.15124
RS9-zwf-45-GFP	apFAB55	CGCGCCTTGACATAAAGTCTAACCTATAGGTATAATGTGTGGATCTGGC	apFAB876	ATCTTAATCTAGCTAGGGATATTTTCATA	apFAB55--apFAB876	CGCGCCTTGACATAAAGTCTAACCTATAGGTATAATGTGTGGATCTGGCATCTTAATCTAGCTAGGGATATTTTCATA	atggcggtaacgcaaacagcccaggcctgtgacctggtcattttc	16.0644	3.33829	1.98935
RS10-zwf-45-GFP	apFAB70	CGCGCCTTGACATCGCATCTTTTTGTACCTATAATGTGTGGATAGAGT	BBa_J61127	TCTAGAGAAAGAGTGGAACTACCATA	apFAB70--BBa_J61127	CGCGCCTTGACATCGCATCTTTTTGTACCTATAATGTGTGGATAGAGTTCTAGAGAAAGAGTGGAACTACCATA	atggcggtaacgcaaacagcccaggcctgtgacctggtcattttc	18.2268	4.88659	3.21872
RS11-zwf-45-GFP	apFAB47	CGCGCCAAAAAGAGTATTGACTTCGCATCTTTTTGTACCCATAATTATTTCATTCACA	B0032_RBS	TCACACAGGAAAGGCCCATA	apFAB47--B0032_RBS	CGCGCCAAAAAGAGTATTGACTTCGCATCTTTTTGTACCCATAATTATTTCATTCACATCACACAGGAAAGGCCCATA	atggcggtaacgcaaacagcccaggcctgtgacctggtcattttc	18.1157	4.95697	2.84519
RS12-zwf-45-GFP	BBa_J23119	CGCGCCTTGACAGCTAGCTCAGTCCTAGGTATAATGCTAGCACGAA	BBa_J61129	TCTAGAGAAAGATTGGACGTACCATA	BBa_J23119--BBa_J61129	CGCGCCTTGACAGCTAGCTCAGTCCTAGGTATAATGCTAGCACGAATCTAGAGAAAGATTGGACGTACCATA	atggcggtaacgcaaacagcccaggcctgtgacctggtcattttc	18.6923	6.55079	3.77582
RS13-zwf-45-GFP	apFAB277	CGCGCCTTCCCTATTAATCATCCGGCTCGTATAATGTGTGGAATTTA	apFAB876	ATCTTAATCTAGCTAGGGATATTTTCATA	apFAB277--apFAB876	CGCGCCTTCCCTATTAATCATCCGGCTCGTATAATGTGTGGAATTTAATCTTAATCTAGCTAGGGATATTTTCATA	atggcggtaacgcaaacagcccaggcctgtgacctggtcattttc	4.073	0.971688	0.444231
RS14-zwf-45-GFP	BBa_J23115	CGCGCCTTTATAGCTAGCTCAGCCCTTGGTACAATGCTAGCGCCTG	apFAB904	ATCTTAATCTAGCGGGGGATTTTTTCATA	BBa_J23115--apFAB904	CGCGCCTTTATAGCTAGCTCAGCCCTTGGTACAATGCTAGCGCCTGATCTTAATCTAGCGGGGGATTTTTTCATA	atggcggtaacgcaaacagcccaggcctgtgacctggtcattttc	6.13552	2.59897	1.4032
RS15-zwf-45-GFP	BBa_J23109	CGCCtttacagctagctcagtcctagggactgtgctagc	apFAB917	ATCTTAATCTAGCGGAGGAGACTTTCATA	BBa_J23109--apFAB917	CGCGCCtttacagctagctcagtcctagggactgtgctagcATCTTAATCTAGCGGAGGAGACTTTCATA	atggcggtaacgcaaacagcccaggcctgtgacctggtcattttc	4.60729	1.15173	0.402437
RS1-zwf-90-GFP	apFAB75	CGCGCCTTGACATTTATCCCTTGCGGCGATATAATGTGTGGATAAGTG	JBEI_RBS	AAAGATCTTTTAAGAAGGAGATATACATA	apFAB75--JBEI_RBS	CGCGCCTTGACATTTATCCCTTGCGGCGATATAATGTGTGGATAAGTGAAAGATCTTTTAAGAAGGAGATATACATA	atggcggtaacgcaaacagcccaggcctgtgacctggtcattttcggcgcgaaaggcgaccttgcgcgtcgtaaattgctgccttccctg	445.973	175.047	51.5871
RS2-zwf-90-GFP	BBa_J23119	CGCGCCTTGACAGCTAGCTCAGTCCTAGGTATAATGCTAGCACGAA	apFAB917	ATCTTAATCTAGCGGAGGAGACTTTCATA	BBa_J23119--apFAB917	CGCGCCTTGACAGCTAGCTCAGTCCTAGGTATAATGCTAGCACGAAATCTTAATCTAGCGGAGGAGACTTTCATA	atggcggtaacgcaaacagcccaggcctgtgacctggtcattttcggcgcgaaaggcgaccttgcgcgtcgtaaattgctgccttccctg	399.439	168.071	50.6638
RS3-zwf-90-GFP	apFAB46	CGCGCCAAAAAGAGTATTGACTTCGCATCTTTTTGTACCTATAATAGATTCATTGCTA	BBa_J61113	TCTAGAGAAAGAGTGGAAAAACCATA	apFAB46--BBa_J61113	CGCGCCAAAAAGAGTATTGACTTCGCATCTTTTTGTACCTATAATAGATTCATTGCTATCTAGAGAAAGAGTGGAAAAACCATA	atggcggtaacgcaaacagcccaggcctgtgacctggtcattttcggcgcgaaaggcgaccttgcgcgtcgtaaattgctgccttccctg	34.5834	9.94151	4.98943
RS4-zwf-90-GFP	pTrc*	CGCGCCTTGACAATTAATCATCCGGCTCGTATAATGTGTGGAATTGTGAGATGAG	apFAB912	ATCTTAATCTAGCTAGGGAGTGTTTCATA	pTrc*--apFAB912	CGCGCCTTGACAATTAATCATCCGGCTCGTATAATGTGTGGAATTGTGAGATGAGATCTTAATCTAGCTAGGGAGTGTTTCATA	atggcggtaacgcaaacagcccaggcctgtgacctggtcattttcggcgcgaaaggcgaccttgcgcgtcgtaaattgctgccttccctg	32.9196	9.73774	4.74947
RS5-zwf-90-GFP	apFAB57	CGCGCCTTGACATAAAGTCTAACCTATAGGCATAATTATTTCATCCGAC	apFAB904	ATCTTAATCTAGCGGGGGATTTTTTCATA	apFAB57--apFAB904	CGCGCCTTGACATAAAGTCTAACCTATAGGCATAATTATTTCATCCGACATCTTAATCTAGCGGGGGATTTTTTCATA	atggcggtaacgcaaacagcccaggcctgtgacctggtcattttcggcgcgaaaggcgaccttgcgcgtcgtaaattgctgccttccctg	39.6976	14.3178	5.20616
RS6-zwf-90-GFP	BBa_J23100	CGCGCCTTGACGGCTAGCTCAGTCCTAGGTACAGTGCTAGCTTAAT	apFAB918	ATCTTAATCTAGCTAGGGAACGTTTCATA	BBa_J23100--apFAB918	CGCGCCTTGACGGCTAGCTCAGTCCTAGGTACAGTGCTAGCTTAATATCTTAATCTAGCTAGGGAACGTTTCATA	atggcggtaacgcaaacagcccaggcctgtgacctggtcattttcggcgcgaaaggcgaccttgcgcgtcgtaaattgctgccttccctg	10.2879	2.8523	1.55094
RS7-zwf-90-GFP	BBa_J23105	CGCGCCTTTACGGCTAGCTCAGTCCTAGGTACTATGCTAGCAAGGT	apFAB857	ATCTTAATCTAGCTGAGGAAAGTTTCATA	BBa_J23105--apFAB857	CGCGCCTTTACGGCTAGCTCAGTCCTAGGTACTATGCTAGCAAGGTATCTTAATCTAGCTGAGGAAAGTTTCATA	atggcggtaacgcaaacagcccaggcctgtgacctggtcattttcggcgcgaaaggcgaccttgcgcgtcgtaaattgctgccttccctg	13.7757	2.16198	1.47596
RS8-zwf-90-GFP	BBa_J23118	CGCGCCTTGACGGCTAGCTCAGTCCTAGGTATTGTGCTAGCCGTCG	apFAB923	ATCTTAATCTAGCGTGGGAGAGTTTCATA	BBa_J23118--apFAB923	CGCGCCTTGACGGCTAGCTCAGTCCTAGGTATTGTGCTAGCCGTCGATCTTAATCTAGCGTGGGAGAGTTTCATA	atggcggtaacgcaaacagcccaggcctgtgacctggtcattttcggcgcgaaaggcgaccttgcgcgtcgtaaattgctgccttccctg	39.1929	13.1434	4.94714
RS9-zwf-90-GFP	apFAB55	CGCGCCTTGACATAAAGTCTAACCTATAGGTATAATGTGTGGATCTGGC	apFAB876	ATCTTAATCTAGCTAGGGATATTTTCATA	apFAB55--apFAB876	CGCGCCTTGACATAAAGTCTAACCTATAGGTATAATGTGTGGATCTGGCATCTTAATCTAGCTAGGGATATTTTCATA	atggcggtaacgcaaacagcccaggcctgtgacctggtcattttcggcgcgaaaggcgaccttgcgcgtcgtaaattgctgccttccctg	8.07233	3.00581	1.28637
RS10-zwf-90-GFP	apFAB70	CGCGCCTTGACATCGCATCTTTTTGTACCTATAATGTGTGGATAGAGT	BBa_J61127	TCTAGAGAAAGAGTGGAACTACCATA	apFAB70--BBa_J61127	CGCGCCTTGACATCGCATCTTTTTGTACCTATAATGTGTGGATAGAGTTCTAGAGAAAGAGTGGAACTACCATA	atggcggtaacgcaaacagcccaggcctgtgacctggtcattttcggcgcgaaaggcgaccttgcgcgtcgtaaattgctgccttccctg	13.9129	3.82033	2.48965
RS11-zwf-90-GFP	apFAB47	CGCGCCAAAAAGAGTATTGACTTCGCATCTTTTTGTACCCATAATTATTTCATTCACA	B0032_RBS	TCACACAGGAAAGGCCCATA	apFAB47--B0032_RBS	CGCGCCAAAAAGAGTATTGACTTCGCATCTTTTTGTACCCATAATTATTTCATTCACATCACACAGGAAAGGCCCATA	atggcggtaacgcaaacagcccaggcctgtgacctggtcattttcggcgcgaaaggcgaccttgcgcgtcgtaaattgctgccttccctg	8.00064	6.33091	1.3986
RS12-zwf-90-GFP	BBa_J23119	CGCGCCTTGACAGCTAGCTCAGTCCTAGGTATAATGCTAGCACGAA	BBa_J61129	TCTAGAGAAAGATTGGACGTACCATA	BBa_J23119--BBa_J61129	CGCGCCTTGACAGCTAGCTCAGTCCTAGGTATAATGCTAGCACGAATCTAGAGAAAGATTGGACGTACCATA	atggcggtaacgcaaacagcccaggcctgtgacctggtcattttcggcgcgaaaggcgaccttgcgcgtcgtaaattgctgccttccctg	14.0146	5.33565	2.7464
RS13-zwf-90-GFP	apFAB277	CGCGCCTTCCCTATTAATCATCCGGCTCGTATAATGTGTGGAATTTA	apFAB876	ATCTTAATCTAGCTAGGGATATTTTCATA	apFAB277--apFAB876	CGCGCCTTCCCTATTAATCATCCGGCTCGTATAATGTGTGGAATTTAATCTTAATCTAGCTAGGGATATTTTCATA	atggcggtaacgcaaacagcccaggcctgtgacctggtcattttcggcgcgaaaggcgaccttgcgcgtcgtaaattgctgccttccctg	2.77241	0.755229	0.441455
RS14-zwf-90-GFP	BBa_J23115	CGCGCCTTTATAGCTAGCTCAGCCCTTGGTACAATGCTAGCGCCTG	apFAB904	ATCTTAATCTAGCGGGGGATTTTTTCATA	BBa_J23115--apFAB904	CGCGCCTTTATAGCTAGCTCAGCCCTTGGTACAATGCTAGCGCCTGATCTTAATCTAGCGGGGGATTTTTTCATA	atggcggtaacgcaaacagcccaggcctgtgacctggtcattttcggcgcgaaaggcgaccttgcgcgtcgtaaattgctgccttccctg	3.37208	1.27902	0.35993
RS15-zwf-90-GFP	BBa_J23109	CGCCtttacagctagctcagtcctagggactgtgctagc	apFAB917	ATCTTAATCTAGCGGAGGAGACTTTCATA	BBa_J23109--apFAB917	CGCGCCtttacagctagctcagtcctagggactgtgctagcATCTTAATCTAGCGGAGGAGACTTTCATA	atggcggtaacgcaaacagcccaggcctgtgacctggtcattttcggcgcgaaaggcgaccttgcgcgtcgtaaattgctgccttccctg	4.75631	3.39169	0.660778
RS1-zwf-135-GFP	apFAB75	CGCGCCTTGACATTTATCCCTTGCGGCGATATAATGTGTGGATAAGTG	JBEI_RBS	AAAGATCTTTTAAGAAGGAGATATACATA	apFAB75--JBEI_RBS	CGCGCCTTGACATTTATCCCTTGCGGCGATATAATGTGTGGATAAGTGAAAGATCTTTTAAGAAGGAGATATACATA	atggcggtaacgcaaacagcccaggcctgtgacctggtcattttcggcgcgaaaggcgaccttgcgcgtcgtaaattgctgccttccctgtatcaactggaaaaagccggtcagctcaacccggacacccggatt	215.343	94.0096	27.2593
RS2-zwf-135-GFP	BBa_J23119	CGCGCCTTGACAGCTAGCTCAGTCCTAGGTATAATGCTAGCACGAA	apFAB917	ATCTTAATCTAGCGGAGGAGACTTTCATA	BBa_J23119--apFAB917	CGCGCCTTGACAGCTAGCTCAGTCCTAGGTATAATGCTAGCACGAAATCTTAATCTAGCGGAGGAGACTTTCATA	atggcggtaacgcaaacagcccaggcctgtgacctggtcattttcggcgcgaaaggcgaccttgcgcgtcgtaaattgctgccttccctgtatcaactggaaaaagccggtcagctcaacccggacacccggatt	194.612	85.6999	42.0414
RS3-zwf-135-GFP	apFAB46	CGCGCCAAAAAGAGTATTGACTTCGCATCTTTTTGTACCTATAATAGATTCATTGCTA	BBa_J61113	TCTAGAGAAAGAGTGGAAAAACCATA	apFAB46--BBa_J61113	CGCGCCAAAAAGAGTATTGACTTCGCATCTTTTTGTACCTATAATAGATTCATTGCTATCTAGAGAAAGAGTGGAAAAACCATA	atggcggtaacgcaaacagcccaggcctgtgacctggtcattttcggcgcgaaaggcgaccttgcgcgtcgtaaattgctgccttccctgtatcaactggaaaaagccggtcagctcaacccggacacccggatt	30.17	8.95039	5.47525
RS4-zwf-135-GFP	pTrc*	CGCGCCTTGACAATTAATCATCCGGCTCGTATAATGTGTGGAATTGTGAGATGAG	apFAB912	ATCTTAATCTAGCTAGGGAGTGTTTCATA	pTrc*--apFAB912	CGCGCCTTGACAATTAATCATCCGGCTCGTATAATGTGTGGAATTGTGAGATGAGATCTTAATCTAGCTAGGGAGTGTTTCATA	atggcggtaacgcaaacagcccaggcctgtgacctggtcattttcggcgcgaaaggcgaccttgcgcgtcgtaaattgctgccttccctgtatcaactggaaaaagccggtcagctcaacccggacacccggatt	41.1385	10.1899	5.95892
RS5-zwf-135-GFP	apFAB57	CGCGCCTTGACATAAAGTCTAACCTATAGGCATAATTATTTCATCCGAC	apFAB904	ATCTTAATCTAGCGGGGGATTTTTTCATA	apFAB57--apFAB904	CGCGCCTTGACATAAAGTCTAACCTATAGGCATAATTATTTCATCCGACATCTTAATCTAGCGGGGGATTTTTTCATA	atggcggtaacgcaaacagcccaggcctgtgacctggtcattttcggcgcgaaaggcgaccttgcgcgtcgtaaattgctgccttccctgtatcaactggaaaaagccggtcagctcaacccggacacccggatt	15.8245	8.76201	2.49638
RS6-zwf-135-GFP	BBa_J23100	CGCGCCTTGACGGCTAGCTCAGTCCTAGGTACAGTGCTAGCTTAAT	apFAB918	ATCTTAATCTAGCTAGGGAACGTTTCATA	BBa_J23100--apFAB918	CGCGCCTTGACGGCTAGCTCAGTCCTAGGTACAGTGCTAGCTTAATATCTTAATCTAGCTAGGGAACGTTTCATA	atggcggtaacgcaaacagcccaggcctgtgacctggtcattttcggcgcgaaaggcgaccttgcgcgtcgtaaattgctgccttccctgtatcaactggaaaaagccggtcagctcaacccggacacccggatt	5.85094	1.66864	0.873696
RS7-zwf-135-GFP	BBa_J23105	CGCGCCTTTACGGCTAGCTCAGTCCTAGGTACTATGCTAGCAAGGT	apFAB857	ATCTTAATCTAGCTGAGGAAAGTTTCATA	BBa_J23105--apFAB857	CGCGCCTTTACGGCTAGCTCAGTCCTAGGTACTATGCTAGCAAGGTATCTTAATCTAGCTGAGGAAAGTTTCATA	atggcggtaacgcaaacagcccaggcctgtgacctggtcattttcggcgcgaaaggcgaccttgcgcgtcgtaaattgctgccttccctgtatcaactggaaaaagccggtcagctcaacccggacacccggatt	7.33833	2.32384	1.11989
RS8-zwf-135-GFP	BBa_J23118	CGCGCCTTGACGGCTAGCTCAGTCCTAGGTATTGTGCTAGCCGTCG	apFAB923	ATCTTAATCTAGCGTGGGAGAGTTTCATA	BBa_J23118--apFAB923	CGCGCCTTGACGGCTAGCTCAGTCCTAGGTATTGTGCTAGCCGTCGATCTTAATCTAGCGTGGGAGAGTTTCATA	atggcggtaacgcaaacagcccaggcctgtgacctggtcattttcggcgcgaaaggcgaccttgcgcgtcgtaaattgctgccttccctgtatcaactggaaaaagccggtcagctcaacccggacacccggatt	20.8754	4.08389	2.94033
RS9-zwf-135-GFP	apFAB55	CGCGCCTTGACATAAAGTCTAACCTATAGGTATAATGTGTGGATCTGGC	apFAB876	ATCTTAATCTAGCTAGGGATATTTTCATA	apFAB55--apFAB876	CGCGCCTTGACATAAAGTCTAACCTATAGGTATAATGTGTGGATCTGGCATCTTAATCTAGCTAGGGATATTTTCATA	atggcggtaacgcaaacagcccaggcctgtgacctggtcattttcggcgcgaaaggcgaccttgcgcgtcgtaaattgctgccttccctgtatcaactggaaaaagccggtcagctcaacccggacacccggatt	4.2073	1.87842	0.600249
RS10-zwf-135-GFP	apFAB70	CGCGCCTTGACATCGCATCTTTTTGTACCTATAATGTGTGGATAGAGT	BBa_J61127	TCTAGAGAAAGAGTGGAACTACCATA	apFAB70--BBa_J61127	CGCGCCTTGACATCGCATCTTTTTGTACCTATAATGTGTGGATAGAGTTCTAGAGAAAGAGTGGAACTACCATA	atggcggtaacgcaaacagcccaggcctgtgacctggtcattttcggcgcgaaaggcgaccttgcgcgtcgtaaattgctgccttccctgtatcaactggaaaaagccggtcagctcaacccggacacccggatt	5.81343	1.74039	1.17825
RS11-zwf-135-GFP	apFAB47	CGCGCCAAAAAGAGTATTGACTTCGCATCTTTTTGTACCCATAATTATTTCATTCACA	B0032_RBS	TCACACAGGAAAGGCCCATA	apFAB47--B0032_RBS	CGCGCCAAAAAGAGTATTGACTTCGCATCTTTTTGTACCCATAATTATTTCATTCACATCACACAGGAAAGGCCCATA	atggcggtaacgcaaacagcccaggcctgtgacctggtcattttcggcgcgaaaggcgaccttgcgcgtcgtaaattgctgccttccctgtatcaactggaaaaagccggtcagctcaacccggacacccggatt	3.71918	2.27798	0.526115
RS12-zwf-135-GFP	BBa_J23119	CGCGCCTTGACAGCTAGCTCAGTCCTAGGTATAATGCTAGCACGAA	BBa_J61129	TCTAGAGAAAGATTGGACGTACCATA	BBa_J23119--BBa_J61129	CGCGCCTTGACAGCTAGCTCAGTCCTAGGTATAATGCTAGCACGAATCTAGAGAAAGATTGGACGTACCATA	atggcggtaacgcaaacagcccaggcctgtgacctggtcattttcggcgcgaaaggcgaccttgcgcgtcgtaaattgctgccttccctgtatcaactggaaaaagccggtcagctcaacccggacacccggatt	7.54738	6.11024	1.49388
RS13-zwf-135-GFP	apFAB277	CGCGCCTTCCCTATTAATCATCCGGCTCGTATAATGTGTGGAATTTA	apFAB876	ATCTTAATCTAGCTAGGGATATTTTCATA	apFAB277--apFAB876	CGCGCCTTCCCTATTAATCATCCGGCTCGTATAATGTGTGGAATTTAATCTTAATCTAGCTAGGGATATTTTCATA	atggcggtaacgcaaacagcccaggcctgtgacctggtcattttcggcgcgaaaggcgaccttgcgcgtcgtaaattgctgccttccctgtatcaactggaaaaagccggtcagctcaacccggacacccggatt	0.324572	0.424513	0.178982
RS14-zwf-135-GFP	BBa_J23115	CGCGCCTTTATAGCTAGCTCAGCCCTTGGTACAATGCTAGCGCCTG	apFAB904	ATCTTAATCTAGCGGGGGATTTTTTCATA	BBa_J23115--apFAB904	CGCGCCTTTATAGCTAGCTCAGCCCTTGGTACAATGCTAGCGCCTGATCTTAATCTAGCGGGGGATTTTTTCATA	atggcggtaacgcaaacagcccaggcctgtgacctggtcattttcggcgcgaaaggcgaccttgcgcgtcgtaaattgctgccttccctgtatcaactggaaaaagccggtcagctcaacccggacacccggatt	2.64861	1.81953	0.382386
RS15-zwf-135-GFP	BBa_J23109	CGCCtttacagctagctcagtcctagggactgtgctagc	apFAB917	ATCTTAATCTAGCGGAGGAGACTTTCATA	BBa_J23109--apFAB917	CGCGCCtttacagctagctcagtcctagggactgtgctagcATCTTAATCTAGCGGAGGAGACTTTCATA	atggcggtaacgcaaacagcccaggcctgtgacctggtcattttcggcgcgaaaggcgaccttgcgcgtcgtaaattgctgccttccctgtatcaactggaaaaagccggtcagctcaacccggacacccggatt	2.46757	1.13723	0.405701
RS1-zwf-180-GFP	apFAB75	CGCGCCTTGACATTTATCCCTTGCGGCGATATAATGTGTGGATAAGTG	JBEI_RBS	AAAGATCTTTTAAGAAGGAGATATACATA	apFAB75--JBEI_RBS	CGCGCCTTGACATTTATCCCTTGCGGCGATATAATGTGTGGATAAGTGAAAGATCTTTTAAGAAGGAGATATACATA	atggcggtaacgcaaacagcccaggcctgtgacctggtcattttcggcgcgaaaggcgaccttgcgcgtcgtaaattgctgccttccctgtatcaactggaaaaagccggtcagctcaacccggacacccggattatcggcgtagggcgtgctgactgggataaagcggcatataccaaa	235.703	42.1232	25.8164
RS2-zwf-180-GFP	BBa_J23119	CGCGCCTTGACAGCTAGCTCAGTCCTAGGTATAATGCTAGCACGAA	apFAB917	ATCTTAATCTAGCGGAGGAGACTTTCATA	BBa_J23119--apFAB917	CGCGCCTTGACAGCTAGCTCAGTCCTAGGTATAATGCTAGCACGAAATCTTAATCTAGCGGAGGAGACTTTCATA	atggcggtaacgcaaacagcccaggcctgtgacctggtcattttcggcgcgaaaggcgaccttgcgcgtcgtaaattgctgccttccctgtatcaactggaaaaagccggtcagctcaacccggacacccggattatcggcgtagggcgtgctgactgggataaagcggcatataccaaa	363.996	105.529	39.6813
RS3-zwf-180-GFP	apFAB46	CGCGCCAAAAAGAGTATTGACTTCGCATCTTTTTGTACCTATAATAGATTCATTGCTA	BBa_J61113	TCTAGAGAAAGAGTGGAAAAACCATA	apFAB46--BBa_J61113	CGCGCCAAAAAGAGTATTGACTTCGCATCTTTTTGTACCTATAATAGATTCATTGCTATCTAGAGAAAGAGTGGAAAAACCATA	atggcggtaacgcaaacagcccaggcctgtgacctggtcattttcggcgcgaaaggcgaccttgcgcgtcgtaaattgctgccttccctgtatcaactggaaaaagccggtcagctcaacccggacacccggattatcggcgtagggcgtgctgactgggataaagcggcatataccaaa	34.9518	9.22549	6.71332
RS4-zwf-180-GFP	pTrc*	CGCGCCTTGACAATTAATCATCCGGCTCGTATAATGTGTGGAATTGTGAGATGAG	apFAB912	ATCTTAATCTAGCTAGGGAGTGTTTCATA	pTrc*--apFAB912	CGCGCCTTGACAATTAATCATCCGGCTCGTATAATGTGTGGAATTGTGAGATGAGATCTTAATCTAGCTAGGGAGTGTTTCATA	atggcggtaacgcaaacagcccaggcctgtgacctggtcattttcggcgcgaaaggcgaccttgcgcgtcgtaaattgctgccttccctgtatcaactggaaaaagccggtcagctcaacccggacacccggattatcggcgtagggcgtgctgactgggataaagcggcatataccaaa	44.0973	12.5729	8.9811
RS5-zwf-180-GFP	apFAB57	CGCGCCTTGACATAAAGTCTAACCTATAGGCATAATTATTTCATCCGAC	apFAB904	ATCTTAATCTAGCGGGGGATTTTTTCATA	apFAB57--apFAB904	CGCGCCTTGACATAAAGTCTAACCTATAGGCATAATTATTTCATCCGACATCTTAATCTAGCGGGGGATTTTTTCATA	atggcggtaacgcaaacagcccaggcctgtgacctggtcattttcggcgcgaaaggcgaccttgcgcgtcgtaaattgctgccttccctgtatcaactggaaaaagccggtcagctcaacccggacacccggattatcggcgtagggcgtgctgactgggataaagcggcatataccaaa	18.4273	5.42503	3.7498
RS6-zwf-180-GFP	BBa_J23100	CGCGCCTTGACGGCTAGCTCAGTCCTAGGTACAGTGCTAGCTTAAT	apFAB918	ATCTTAATCTAGCTAGGGAACGTTTCATA	BBa_J23100--apFAB918	CGCGCCTTGACGGCTAGCTCAGTCCTAGGTACAGTGCTAGCTTAATATCTTAATCTAGCTAGGGAACGTTTCATA	atggcggtaacgcaaacagcccaggcctgtgacctggtcattttcggcgcgaaaggcgaccttgcgcgtcgtaaattgctgccttccctgtatcaactggaaaaagccggtcagctcaacccggacacccggattatcggcgtagggcgtgctgactgggataaagcggcatataccaaa	6.46015	1.66624	1.24557
RS7-zwf-180-GFP	BBa_J23105	CGCGCCTTTACGGCTAGCTCAGTCCTAGGTACTATGCTAGCAAGGT	apFAB857	ATCTTAATCTAGCTGAGGAAAGTTTCATA	BBa_J23105--apFAB857	CGCGCCTTTACGGCTAGCTCAGTCCTAGGTACTATGCTAGCAAGGTATCTTAATCTAGCTGAGGAAAGTTTCATA	atggcggtaacgcaaacagcccaggcctgtgacctggtcattttcggcgcgaaaggcgaccttgcgcgtcgtaaattgctgccttccctgtatcaactggaaaaagccggtcagctcaacccggacacccggattatcggcgtagggcgtgctgactgggataaagcggcatataccaaa	9.47237	1.79619	1.22744
RS8-zwf-180-GFP	BBa_J23118	CGCGCCTTGACGGCTAGCTCAGTCCTAGGTATTGTGCTAGCCGTCG	apFAB923	ATCTTAATCTAGCGTGGGAGAGTTTCATA	BBa_J23118--apFAB923	CGCGCCTTGACGGCTAGCTCAGTCCTAGGTATTGTGCTAGCCGTCGATCTTAATCTAGCGTGGGAGAGTTTCATA	atggcggtaacgcaaacagcccaggcctgtgacctggtcattttcggcgcgaaaggcgaccttgcgcgtcgtaaattgctgccttccctgtatcaactggaaaaagccggtcagctcaacccggacacccggattatcggcgtagggcgtgctgactgggataaagcggcatataccaaa	19.6835	4.7904	3.10697
RS9-zwf-180-GFP	apFAB55	CGCGCCTTGACATAAAGTCTAACCTATAGGTATAATGTGTGGATCTGGC	apFAB876	ATCTTAATCTAGCTAGGGATATTTTCATA	apFAB55--apFAB876	CGCGCCTTGACATAAAGTCTAACCTATAGGTATAATGTGTGGATCTGGCATCTTAATCTAGCTAGGGATATTTTCATA	atggcggtaacgcaaacagcccaggcctgtgacctggtcattttcggcgcgaaaggcgaccttgcgcgtcgtaaattgctgccttccctgtatcaactggaaaaagccggtcagctcaacccggacacccggattatcggcgtagggcgtgctgactgggataaagcggcatataccaaa	5.11122	1.63465	0.856473
RS10-zwf-180-GFP	apFAB70	CGCGCCTTGACATCGCATCTTTTTGTACCTATAATGTGTGGATAGAGT	BBa_J61127	TCTAGAGAAAGAGTGGAACTACCATA	apFAB70--BBa_J61127	CGCGCCTTGACATCGCATCTTTTTGTACCTATAATGTGTGGATAGAGTTCTAGAGAAAGAGTGGAACTACCATA	atggcggtaacgcaaacagcccaggcctgtgacctggtcattttcggcgcgaaaggcgaccttgcgcgtcgtaaattgctgccttccctgtatcaactggaaaaagccggtcagctcaacccggacacccggattatcggcgtagggcgtgctgactgggataaagcggcatataccaaa	8.92718	2.40962	1.78301
RS11-zwf-180-GFP	apFAB47	CGCGCCAAAAAGAGTATTGACTTCGCATCTTTTTGTACCCATAATTATTTCATTCACA	B0032_RBS	TCACACAGGAAAGGCCCATA	apFAB47--B0032_RBS	CGCGCCAAAAAGAGTATTGACTTCGCATCTTTTTGTACCCATAATTATTTCATTCACATCACACAGGAAAGGCCCATA	atggcggtaacgcaaacagcccaggcctgtgacctggtcattttcggcgcgaaaggcgaccttgcgcgtcgtaaattgctgccttccctgtatcaactggaaaaagccggtcagctcaacccggacacccggattatcggcgtagggcgtgctgactgggataaagcggcatataccaaa	5.87642	3.27687	1.22994
RS12-zwf-180-GFP	BBa_J23119	CGCGCCTTGACAGCTAGCTCAGTCCTAGGTATAATGCTAGCACGAA	BBa_J61129	TCTAGAGAAAGATTGGACGTACCATA	BBa_J23119--BBa_J61129	CGCGCCTTGACAGCTAGCTCAGTCCTAGGTATAATGCTAGCACGAATCTAGAGAAAGATTGGACGTACCATA	atggcggtaacgcaaacagcccaggcctgtgacctggtcattttcggcgcgaaaggcgaccttgcgcgtcgtaaattgctgccttccctgtatcaactggaaaaagccggtcagctcaacccggacacccggattatcggcgtagggcgtgctgactgggataaagcggcatataccaaa	11.2484	3.22283	2.44346
RS13-zwf-180-GFP	apFAB277	CGCGCCTTCCCTATTAATCATCCGGCTCGTATAATGTGTGGAATTTA	apFAB876	ATCTTAATCTAGCTAGGGATATTTTCATA	apFAB277--apFAB876	CGCGCCTTCCCTATTAATCATCCGGCTCGTATAATGTGTGGAATTTAATCTTAATCTAGCTAGGGATATTTTCATA	atggcggtaacgcaaacagcccaggcctgtgacctggtcattttcggcgcgaaaggcgaccttgcgcgtcgtaaattgctgccttccctgtatcaactggaaaaagccggtcagctcaacccggacacccggattatcggcgtagggcgtgctgactgggataaagcggcatataccaaa	1.2068	0.503736	0.367942
RS14-zwf-180-GFP	BBa_J23115	CGCGCCTTTATAGCTAGCTCAGCCCTTGGTACAATGCTAGCGCCTG	apFAB904	ATCTTAATCTAGCGGGGGATTTTTTCATA	BBa_J23115--apFAB904	CGCGCCTTTATAGCTAGCTCAGCCCTTGGTACAATGCTAGCGCCTGATCTTAATCTAGCGGGGGATTTTTTCATA	atggcggtaacgcaaacagcccaggcctgtgacctggtcattttcggcgcgaaaggcgaccttgcgcgtcgtaaattgctgccttccctgtatcaactggaaaaagccggtcagctcaacccggacacccggattatcggcgtagggcgtgctgactgggataaagcggcatataccaaa	2.45508	0.516001	0.28357
RS15-zwf-180-GFP	BBa_J23109	CGCCtttacagctagctcagtcctagggactgtgctagc	apFAB917	ATCTTAATCTAGCGGAGGAGACTTTCATA	BBa_J23109--apFAB917	CGCGCCtttacagctagctcagtcctagggactgtgctagcATCTTAATCTAGCGGAGGAGACTTTCATA	atggcggtaacgcaaacagcccaggcctgtgacctggtcattttcggcgcgaaaggcgaccttgcgcgtcgtaaattgctgccttccctgtatcaactggaaaaagccggtcagctcaacccggacacccggattatcggcgtagggcgtgctgactgggataaagcggcatataccaaa	3.02878	2.34493	0.553373
RS1-bfp-45-GFP	apFAB75	CGCGCCTTGACATTTATCCCTTGCGGCGATATAATGTGTGGATAAGTG	JBEI_RBS	AAAGATCTTTTAAGAAGGAGATATACATA	apFAB75--JBEI_RBS	CGCGCCTTGACATTTATCCCTTGCGGCGATATAATGTGTGGATAAGTGAAAGATCTTTTAAGAAGGAGATATACATA	ATGGTATCAAAAGGAGAAGAGCTAATAAAGGAGAACATGCATATG	177.373	64.7591	36.8735
RS2-bfp-45-GFP	BBa_J23119	CGCGCCTTGACAGCTAGCTCAGTCCTAGGTATAATGCTAGCACGAA	apFAB917	ATCTTAATCTAGCGGAGGAGACTTTCATA	BBa_J23119--apFAB917	CGCGCCTTGACAGCTAGCTCAGTCCTAGGTATAATGCTAGCACGAAATCTTAATCTAGCGGAGGAGACTTTCATA	ATGGTATCAAAAGGAGAAGAGCTAATAAAGGAGAACATGCATATG	232.32	91.5085	61.6977
RS3-bfp-45-GFP	apFAB46	CGCGCCAAAAAGAGTATTGACTTCGCATCTTTTTGTACCTATAATAGATTCATTGCTA	BBa_J61113	TCTAGAGAAAGAGTGGAAAAACCATA	apFAB46--BBa_J61113	CGCGCCAAAAAGAGTATTGACTTCGCATCTTTTTGTACCTATAATAGATTCATTGCTATCTAGAGAAAGAGTGGAAAAACCATA	ATGGTATCAAAAGGAGAAGAGCTAATAAAGGAGAACATGCATATG	35.6142	11.165	7.52138
RS4-bfp-45-GFP	pTrc*	CGCGCCTTGACAATTAATCATCCGGCTCGTATAATGTGTGGAATTGTGAGATGAG	apFAB912	ATCTTAATCTAGCTAGGGAGTGTTTCATA	pTrc*--apFAB912	CGCGCCTTGACAATTAATCATCCGGCTCGTATAATGTGTGGAATTGTGAGATGAGATCTTAATCTAGCTAGGGAGTGTTTCATA	ATGGTATCAAAAGGAGAAGAGCTAATAAAGGAGAACATGCATATG	78.1138	21.0601	14.9172
RS5-bfp-45-GFP	apFAB57	CGCGCCTTGACATAAAGTCTAACCTATAGGCATAATTATTTCATCCGAC	apFAB904	ATCTTAATCTAGCGGGGGATTTTTTCATA	apFAB57--apFAB904	CGCGCCTTGACATAAAGTCTAACCTATAGGCATAATTATTTCATCCGACATCTTAATCTAGCGGGGGATTTTTTCATA	ATGGTATCAAAAGGAGAAGAGCTAATAAAGGAGAACATGCATATG	53.7734	17.2931	10.5657
RS6-bfp-45-GFP	BBa_J23100	CGCGCCTTGACGGCTAGCTCAGTCCTAGGTACAGTGCTAGCTTAAT	apFAB918	ATCTTAATCTAGCTAGGGAACGTTTCATA	BBa_J23100--apFAB918	CGCGCCTTGACGGCTAGCTCAGTCCTAGGTACAGTGCTAGCTTAATATCTTAATCTAGCTAGGGAACGTTTCATA	ATGGTATCAAAAGGAGAAGAGCTAATAAAGGAGAACATGCATATG	17.1116	3.8991	2.76593
RS7-bfp-45-GFP	BBa_J23105	CGCGCCTTTACGGCTAGCTCAGTCCTAGGTACTATGCTAGCAAGGT	apFAB857	ATCTTAATCTAGCTGAGGAAAGTTTCATA	BBa_J23105--apFAB857	CGCGCCTTTACGGCTAGCTCAGTCCTAGGTACTATGCTAGCAAGGTATCTTAATCTAGCTGAGGAAAGTTTCATA	ATGGTATCAAAAGGAGAAGAGCTAATAAAGGAGAACATGCATATG	10.8862	2.43854	1.70224
RS8-bfp-45-GFP	BBa_J23118	CGCGCCTTGACGGCTAGCTCAGTCCTAGGTATTGTGCTAGCCGTCG	apFAB923	ATCTTAATCTAGCGTGGGAGAGTTTCATA	BBa_J23118--apFAB923	CGCGCCTTGACGGCTAGCTCAGTCCTAGGTATTGTGCTAGCCGTCGATCTTAATCTAGCGTGGGAGAGTTTCATA	ATGGTATCAAAAGGAGAAGAGCTAATAAAGGAGAACATGCATATG	34.0548	8.12342	5.76129
RS9-bfp-45-GFP	apFAB55	CGCGCCTTGACATAAAGTCTAACCTATAGGTATAATGTGTGGATCTGGC	apFAB876	ATCTTAATCTAGCTAGGGATATTTTCATA	apFAB55--apFAB876	CGCGCCTTGACATAAAGTCTAACCTATAGGTATAATGTGTGGATCTGGCATCTTAATCTAGCTAGGGATATTTTCATA	ATGGTATCAAAAGGAGAAGAGCTAATAAAGGAGAACATGCATATG	7.65994	2.05043	1.35739
RS10-bfp-45-GFP	apFAB70	CGCGCCTTGACATCGCATCTTTTTGTACCTATAATGTGTGGATAGAGT	BBa_J61127	TCTAGAGAAAGAGTGGAACTACCATA	apFAB70--BBa_J61127	CGCGCCTTGACATCGCATCTTTTTGTACCTATAATGTGTGGATAGAGTTCTAGAGAAAGAGTGGAACTACCATA	ATGGTATCAAAAGGAGAAGAGCTAATAAAGGAGAACATGCATATG	13.8936	4.61873	3.27531
RS11-bfp-45-GFP	apFAB47	CGCGCCAAAAAGAGTATTGACTTCGCATCTTTTTGTACCCATAATTATTTCATTCACA	B0032_RBS	TCACACAGGAAAGGCCCATA	apFAB47--B0032_RBS	CGCGCCAAAAAGAGTATTGACTTCGCATCTTTTTGTACCCATAATTATTTCATTCACATCACACAGGAAAGGCCCATA	ATGGTATCAAAAGGAGAAGAGCTAATAAAGGAGAACATGCATATG	16.878	5.34202	3.74183
RS12-bfp-45-GFP	BBa_J23119	CGCGCCTTGACAGCTAGCTCAGTCCTAGGTATAATGCTAGCACGAA	BBa_J61129	TCTAGAGAAAGATTGGACGTACCATA	BBa_J23119--BBa_J61129	CGCGCCTTGACAGCTAGCTCAGTCCTAGGTATAATGCTAGCACGAATCTAGAGAAAGATTGGACGTACCATA	ATGGTATCAAAAGGAGAAGAGCTAATAAAGGAGAACATGCATATG	9.65717	3.95132	2.55686
RS13-bfp-45-GFP	apFAB277	CGCGCCTTCCCTATTAATCATCCGGCTCGTATAATGTGTGGAATTTA	apFAB876	ATCTTAATCTAGCTAGGGATATTTTCATA	apFAB277--apFAB876	CGCGCCTTCCCTATTAATCATCCGGCTCGTATAATGTGTGGAATTTAATCTTAATCTAGCTAGGGATATTTTCATA	ATGGTATCAAAAGGAGAAGAGCTAATAAAGGAGAACATGCATATG	2.49265	0.283887	0.184282
RS14-bfp-45-GFP	BBa_J23115	CGCGCCTTTATAGCTAGCTCAGCCCTTGGTACAATGCTAGCGCCTG	apFAB904	ATCTTAATCTAGCGGGGGATTTTTTCATA	BBa_J23115--apFAB904	CGCGCCTTTATAGCTAGCTCAGCCCTTGGTACAATGCTAGCGCCTGATCTTAATCTAGCGGGGGATTTTTTCATA	ATGGTATCAAAAGGAGAAGAGCTAATAAAGGAGAACATGCATATG	2.06737	0.448107	0.0656019
RS15-bfp-45-GFP	BBa_J23109	CGCCtttacagctagctcagtcctagggactgtgctagc	apFAB917	ATCTTAATCTAGCGGAGGAGACTTTCATA	BBa_J23109--apFAB917	CGCGCCtttacagctagctcagtcctagggactgtgctagcATCTTAATCTAGCGGAGGAGACTTTCATA	ATGGTATCAAAAGGAGAAGAGCTAATAAAGGAGAACATGCATATG	1.8776	0.490891	0.140903
RS1-bfp-90-GFP	apFAB75	CGCGCCTTGACATTTATCCCTTGCGGCGATATAATGTGTGGATAAGTG	JBEI_RBS	AAAGATCTTTTAAGAAGGAGATATACATA	apFAB75--JBEI_RBS	CGCGCCTTGACATTTATCCCTTGCGGCGATATAATGTGTGGATAAGTGAAAGATCTTTTAAGAAGGAGATATACATA	ATGGTATCAAAAGGAGAAGAGCTAATAAAGGAGAACATGCATATGAAATTGTACATGGAAGGCACCGTGGACAACCACCACTTCAAGTGC	NA	NA	NA
RS2-bfp-90-GFP	BBa_J23119	CGCGCCTTGACAGCTAGCTCAGTCCTAGGTATAATGCTAGCACGAA	apFAB917	ATCTTAATCTAGCGGAGGAGACTTTCATA	BBa_J23119--apFAB917	CGCGCCTTGACAGCTAGCTCAGTCCTAGGTATAATGCTAGCACGAAATCTTAATCTAGCGGAGGAGACTTTCATA	ATGGTATCAAAAGGAGAAGAGCTAATAAAGGAGAACATGCATATGAAATTGTACATGGAAGGCACCGTGGACAACCACCACTTCAAGTGC	356.932	229.156	80.6972
RS3-bfp-90-GFP	apFAB46	CGCGCCAAAAAGAGTATTGACTTCGCATCTTTTTGTACCTATAATAGATTCATTGCTA	BBa_J61113	TCTAGAGAAAGAGTGGAAAAACCATA	apFAB46--BBa_J61113	CGCGCCAAAAAGAGTATTGACTTCGCATCTTTTTGTACCTATAATAGATTCATTGCTATCTAGAGAAAGAGTGGAAAAACCATA	ATGGTATCAAAAGGAGAAGAGCTAATAAAGGAGAACATGCATATGAAATTGTACATGGAAGGCACCGTGGACAACCACCACTTCAAGTGC	60.6423	18.3643	12.3773
RS4-bfp-90-GFP	pTrc*	CGCGCCTTGACAATTAATCATCCGGCTCGTATAATGTGTGGAATTGTGAGATGAG	apFAB912	ATCTTAATCTAGCTAGGGAGTGTTTCATA	pTrc*--apFAB912	CGCGCCTTGACAATTAATCATCCGGCTCGTATAATGTGTGGAATTGTGAGATGAGATCTTAATCTAGCTAGGGAGTGTTTCATA	ATGGTATCAAAAGGAGAAGAGCTAATAAAGGAGAACATGCATATGAAATTGTACATGGAAGGCACCGTGGACAACCACCACTTCAAGTGC	108.666	32.7088	20.3014
RS5-bfp-90-GFP	apFAB57	CGCGCCTTGACATAAAGTCTAACCTATAGGCATAATTATTTCATCCGAC	apFAB904	ATCTTAATCTAGCGGGGGATTTTTTCATA	apFAB57--apFAB904	CGCGCCTTGACATAAAGTCTAACCTATAGGCATAATTATTTCATCCGACATCTTAATCTAGCGGGGGATTTTTTCATA	ATGGTATCAAAAGGAGAAGAGCTAATAAAGGAGAACATGCATATGAAATTGTACATGGAAGGCACCGTGGACAACCACCACTTCAAGTGC	82.9302	24.6176	14.3044
RS6-bfp-90-GFP	BBa_J23100	CGCGCCTTGACGGCTAGCTCAGTCCTAGGTACAGTGCTAGCTTAAT	apFAB918	ATCTTAATCTAGCTAGGGAACGTTTCATA	BBa_J23100--apFAB918	CGCGCCTTGACGGCTAGCTCAGTCCTAGGTACAGTGCTAGCTTAATATCTTAATCTAGCTAGGGAACGTTTCATA	ATGGTATCAAAAGGAGAAGAGCTAATAAAGGAGAACATGCATATGAAATTGTACATGGAAGGCACCGTGGACAACCACCACTTCAAGTGC	20.6926	5.38062	3.79961
RS7-bfp-90-GFP	BBa_J23105	CGCGCCTTTACGGCTAGCTCAGTCCTAGGTACTATGCTAGCAAGGT	apFAB857	ATCTTAATCTAGCTGAGGAAAGTTTCATA	BBa_J23105--apFAB857	CGCGCCTTTACGGCTAGCTCAGTCCTAGGTACTATGCTAGCAAGGTATCTTAATCTAGCTGAGGAAAGTTTCATA	ATGGTATCAAAAGGAGAAGAGCTAATAAAGGAGAACATGCATATGAAATTGTACATGGAAGGCACCGTGGACAACCACCACTTCAAGTGC	13.8471	2.78292	1.6951
RS8-bfp-90-GFP	BBa_J23118	CGCGCCTTGACGGCTAGCTCAGTCCTAGGTATTGTGCTAGCCGTCG	apFAB923	ATCTTAATCTAGCGTGGGAGAGTTTCATA	BBa_J23118--apFAB923	CGCGCCTTGACGGCTAGCTCAGTCCTAGGTATTGTGCTAGCCGTCGATCTTAATCTAGCGTGGGAGAGTTTCATA	ATGGTATCAAAAGGAGAAGAGCTAATAAAGGAGAACATGCATATGAAATTGTACATGGAAGGCACCGTGGACAACCACCACTTCAAGTGC	45.2338	11.4937	7.30827
RS9-bfp-90-GFP	apFAB55	CGCGCCTTGACATAAAGTCTAACCTATAGGTATAATGTGTGGATCTGGC	apFAB876	ATCTTAATCTAGCTAGGGATATTTTCATA	apFAB55--apFAB876	CGCGCCTTGACATAAAGTCTAACCTATAGGTATAATGTGTGGATCTGGCATCTTAATCTAGCTAGGGATATTTTCATA	ATGGTATCAAAAGGAGAAGAGCTAATAAAGGAGAACATGCATATGAAATTGTACATGGAAGGCACCGTGGACAACCACCACTTCAAGTGC	13.7598	3.84741	2.55532
RS10-bfp-90-GFP	apFAB70	CGCGCCTTGACATCGCATCTTTTTGTACCTATAATGTGTGGATAGAGT	BBa_J61127	TCTAGAGAAAGAGTGGAACTACCATA	apFAB70--BBa_J61127	CGCGCCTTGACATCGCATCTTTTTGTACCTATAATGTGTGGATAGAGTTCTAGAGAAAGAGTGGAACTACCATA	ATGGTATCAAAAGGAGAAGAGCTAATAAAGGAGAACATGCATATGAAATTGTACATGGAAGGCACCGTGGACAACCACCACTTCAAGTGC	30.1213	9.63038	6.93189
RS11-bfp-90-GFP	apFAB47	CGCGCCAAAAAGAGTATTGACTTCGCATCTTTTTGTACCCATAATTATTTCATTCACA	B0032_RBS	TCACACAGGAAAGGCCCATA	apFAB47--B0032_RBS	CGCGCCAAAAAGAGTATTGACTTCGCATCTTTTTGTACCCATAATTATTTCATTCACATCACACAGGAAAGGCCCATA	ATGGTATCAAAAGGAGAAGAGCTAATAAAGGAGAACATGCATATGAAATTGTACATGGAAGGCACCGTGGACAACCACCACTTCAAGTGC	63.9425	24.472	13.8622
RS12-bfp-90-GFP	BBa_J23119	CGCGCCTTGACAGCTAGCTCAGTCCTAGGTATAATGCTAGCACGAA	BBa_J61129	TCTAGAGAAAGATTGGACGTACCATA	BBa_J23119--BBa_J61129	CGCGCCTTGACAGCTAGCTCAGTCCTAGGTATAATGCTAGCACGAATCTAGAGAAAGATTGGACGTACCATA	ATGGTATCAAAAGGAGAAGAGCTAATAAAGGAGAACATGCATATGAAATTGTACATGGAAGGCACCGTGGACAACCACCACTTCAAGTGC	24.6833	9.90277	6.76168
RS13-bfp-90-GFP	apFAB277	CGCGCCTTCCCTATTAATCATCCGGCTCGTATAATGTGTGGAATTTA	apFAB876	ATCTTAATCTAGCTAGGGATATTTTCATA	apFAB277--apFAB876	CGCGCCTTCCCTATTAATCATCCGGCTCGTATAATGTGTGGAATTTAATCTTAATCTAGCTAGGGATATTTTCATA	ATGGTATCAAAAGGAGAAGAGCTAATAAAGGAGAACATGCATATGAAATTGTACATGGAAGGCACCGTGGACAACCACCACTTCAAGTGC	2.78509	0.419357	0.246875
RS14-bfp-90-GFP	BBa_J23115	CGCGCCTTTATAGCTAGCTCAGCCCTTGGTACAATGCTAGCGCCTG	apFAB904	ATCTTAATCTAGCGGGGGATTTTTTCATA	BBa_J23115--apFAB904	CGCGCCTTTATAGCTAGCTCAGCCCTTGGTACAATGCTAGCGCCTGATCTTAATCTAGCGGGGGATTTTTTCATA	ATGGTATCAAAAGGAGAAGAGCTAATAAAGGAGAACATGCATATGAAATTGTACATGGAAGGCACCGTGGACAACCACCACTTCAAGTGC	3.62438	0.711993	0.190063
RS15-bfp-90-GFP	BBa_J23109	CGCCtttacagctagctcagtcctagggactgtgctagc	apFAB917	ATCTTAATCTAGCGGAGGAGACTTTCATA	BBa_J23109--apFAB917	CGCGCCtttacagctagctcagtcctagggactgtgctagcATCTTAATCTAGCGGAGGAGACTTTCATA	ATGGTATCAAAAGGAGAAGAGCTAATAAAGGAGAACATGCATATGAAATTGTACATGGAAGGCACCGTGGACAACCACCACTTCAAGTGC	3.49352	1.17209	0.651213
RS1-bfp-135-GFP	apFAB75	CGCGCCTTGACATTTATCCCTTGCGGCGATATAATGTGTGGATAAGTG	JBEI_RBS	AAAGATCTTTTAAGAAGGAGATATACATA	apFAB75--JBEI_RBS	CGCGCCTTGACATTTATCCCTTGCGGCGATATAATGTGTGGATAAGTGAAAGATCTTTTAAGAAGGAGATATACATA	ATGGTATCAAAAGGAGAAGAGCTAATAAAGGAGAACATGCATATGAAATTGTACATGGAAGGCACCGTGGACAACCACCACTTCAAGTGCACCTCCGAAGGTGAAGGCAAACCGTATGAGGGCACCCAAACCATG	521.981	240.469	76.2888
RS2-bfp-135-GFP	BBa_J23119	CGCGCCTTGACAGCTAGCTCAGTCCTAGGTATAATGCTAGCACGAA	apFAB917	ATCTTAATCTAGCGGAGGAGACTTTCATA	BBa_J23119--apFAB917	CGCGCCTTGACAGCTAGCTCAGTCCTAGGTATAATGCTAGCACGAAATCTTAATCTAGCGGAGGAGACTTTCATA	ATGGTATCAAAAGGAGAAGAGCTAATAAAGGAGAACATGCATATGAAATTGTACATGGAAGGCACCGTGGACAACCACCACTTCAAGTGCACCTCCGAAGGTGAAGGCAAACCGTATGAGGGCACCCAAACCATG	382.5	148.296	67.6827
RS3-bfp-135-GFP	apFAB46	CGCGCCAAAAAGAGTATTGACTTCGCATCTTTTTGTACCTATAATAGATTCATTGCTA	BBa_J61113	TCTAGAGAAAGAGTGGAAAAACCATA	apFAB46--BBa_J61113	CGCGCCAAAAAGAGTATTGACTTCGCATCTTTTTGTACCTATAATAGATTCATTGCTATCTAGAGAAAGAGTGGAAAAACCATA	ATGGTATCAAAAGGAGAAGAGCTAATAAAGGAGAACATGCATATGAAATTGTACATGGAAGGCACCGTGGACAACCACCACTTCAAGTGCACCTCCGAAGGTGAAGGCAAACCGTATGAGGGCACCCAAACCATG	107.238	44.4055	17.3959
RS4-bfp-135-GFP	pTrc*	CGCGCCTTGACAATTAATCATCCGGCTCGTATAATGTGTGGAATTGTGAGATGAG	apFAB912	ATCTTAATCTAGCTAGGGAGTGTTTCATA	pTrc*--apFAB912	CGCGCCTTGACAATTAATCATCCGGCTCGTATAATGTGTGGAATTGTGAGATGAGATCTTAATCTAGCTAGGGAGTGTTTCATA	ATGGTATCAAAAGGAGAAGAGCTAATAAAGGAGAACATGCATATGAAATTGTACATGGAAGGCACCGTGGACAACCACCACTTCAAGTGCACCTCCGAAGGTGAAGGCAAACCGTATGAGGGCACCCAAACCATG	176.868	57.4743	32.5205
RS5-bfp-135-GFP	apFAB57	CGCGCCTTGACATAAAGTCTAACCTATAGGCATAATTATTTCATCCGAC	apFAB904	ATCTTAATCTAGCGGGGGATTTTTTCATA	apFAB57--apFAB904	CGCGCCTTGACATAAAGTCTAACCTATAGGCATAATTATTTCATCCGACATCTTAATCTAGCGGGGGATTTTTTCATA	ATGGTATCAAAAGGAGAAGAGCTAATAAAGGAGAACATGCATATGAAATTGTACATGGAAGGCACCGTGGACAACCACCACTTCAAGTGCACCTCCGAAGGTGAAGGCAAACCGTATGAGGGCACCCAAACCATG	114.387	39.9885	15.3921
RS6-bfp-135-GFP	BBa_J23100	CGCGCCTTGACGGCTAGCTCAGTCCTAGGTACAGTGCTAGCTTAAT	apFAB918	ATCTTAATCTAGCTAGGGAACGTTTCATA	BBa_J23100--apFAB918	CGCGCCTTGACGGCTAGCTCAGTCCTAGGTACAGTGCTAGCTTAATATCTTAATCTAGCTAGGGAACGTTTCATA	ATGGTATCAAAAGGAGAAGAGCTAATAAAGGAGAACATGCATATGAAATTGTACATGGAAGGCACCGTGGACAACCACCACTTCAAGTGCACCTCCGAAGGTGAAGGCAAACCGTATGAGGGCACCCAAACCATG	32.0764	6.519	4.6491
RS7-bfp-135-GFP	BBa_J23105	CGCGCCTTTACGGCTAGCTCAGTCCTAGGTACTATGCTAGCAAGGT	apFAB857	ATCTTAATCTAGCTGAGGAAAGTTTCATA	BBa_J23105--apFAB857	CGCGCCTTTACGGCTAGCTCAGTCCTAGGTACTATGCTAGCAAGGTATCTTAATCTAGCTGAGGAAAGTTTCATA	ATGGTATCAAAAGGAGAAGAGCTAATAAAGGAGAACATGCATATGAAATTGTACATGGAAGGCACCGTGGACAACCACCACTTCAAGTGCACCTCCGAAGGTGAAGGCAAACCGTATGAGGGCACCCAAACCATG	17.2889	3.4842	1.99144
RS8-bfp-135-GFP	BBa_J23118	CGCGCCTTGACGGCTAGCTCAGTCCTAGGTATTGTGCTAGCCGTCG	apFAB923	ATCTTAATCTAGCGTGGGAGAGTTTCATA	BBa_J23118--apFAB923	CGCGCCTTGACGGCTAGCTCAGTCCTAGGTATTGTGCTAGCCGTCGATCTTAATCTAGCGTGGGAGAGTTTCATA	ATGGTATCAAAAGGAGAAGAGCTAATAAAGGAGAACATGCATATGAAATTGTACATGGAAGGCACCGTGGACAACCACCACTTCAAGTGCACCTCCGAAGGTGAAGGCAAACCGTATGAGGGCACCCAAACCATG	73.0039	14.1263	9.03352
RS9-bfp-135-GFP	apFAB55	CGCGCCTTGACATAAAGTCTAACCTATAGGTATAATGTGTGGATCTGGC	apFAB876	ATCTTAATCTAGCTAGGGATATTTTCATA	apFAB55--apFAB876	CGCGCCTTGACATAAAGTCTAACCTATAGGTATAATGTGTGGATCTGGCATCTTAATCTAGCTAGGGATATTTTCATA	ATGGTATCAAAAGGAGAAGAGCTAATAAAGGAGAACATGCATATGAAATTGTACATGGAAGGCACCGTGGACAACCACCACTTCAAGTGCACCTCCGAAGGTGAAGGCAAACCGTATGAGGGCACCCAAACCATG	23.0797	4.89787	3.3065
RS10-bfp-135-GFP	apFAB70	CGCGCCTTGACATCGCATCTTTTTGTACCTATAATGTGTGGATAGAGT	BBa_J61127	TCTAGAGAAAGAGTGGAACTACCATA	apFAB70--BBa_J61127	CGCGCCTTGACATCGCATCTTTTTGTACCTATAATGTGTGGATAGAGTTCTAGAGAAAGAGTGGAACTACCATA	ATGGTATCAAAAGGAGAAGAGCTAATAAAGGAGAACATGCATATGAAATTGTACATGGAAGGCACCGTGGACAACCACCACTTCAAGTGCACCTCCGAAGGTGAAGGCAAACCGTATGAGGGCACCCAAACCATG	68.7423	21.775	13.6598
RS11-bfp-135-GFP	apFAB47	CGCGCCAAAAAGAGTATTGACTTCGCATCTTTTTGTACCCATAATTATTTCATTCACA	B0032_RBS	TCACACAGGAAAGGCCCATA	apFAB47--B0032_RBS	CGCGCCAAAAAGAGTATTGACTTCGCATCTTTTTGTACCCATAATTATTTCATTCACATCACACAGGAAAGGCCCATA	ATGGTATCAAAAGGAGAAGAGCTAATAAAGGAGAACATGCATATGAAATTGTACATGGAAGGCACCGTGGACAACCACCACTTCAAGTGCACCTCCGAAGGTGAAGGCAAACCGTATGAGGGCACCCAAACCATG	114.405	41.8505	23.5488
RS12-bfp-135-GFP	BBa_J23119	CGCGCCTTGACAGCTAGCTCAGTCCTAGGTATAATGCTAGCACGAA	BBa_J61129	TCTAGAGAAAGATTGGACGTACCATA	BBa_J23119--BBa_J61129	CGCGCCTTGACAGCTAGCTCAGTCCTAGGTATAATGCTAGCACGAATCTAGAGAAAGATTGGACGTACCATA	ATGGTATCAAAAGGAGAAGAGCTAATAAAGGAGAACATGCATATGAAATTGTACATGGAAGGCACCGTGGACAACCACCACTTCAAGTGCACCTCCGAAGGTGAAGGCAAACCGTATGAGGGCACCCAAACCATG	64.0131	21.5763	12.5685
RS13-bfp-135-GFP	apFAB277	CGCGCCTTCCCTATTAATCATCCGGCTCGTATAATGTGTGGAATTTA	apFAB876	ATCTTAATCTAGCTAGGGATATTTTCATA	apFAB277--apFAB876	CGCGCCTTCCCTATTAATCATCCGGCTCGTATAATGTGTGGAATTTAATCTTAATCTAGCTAGGGATATTTTCATA	ATGGTATCAAAAGGAGAAGAGCTAATAAAGGAGAACATGCATATGAAATTGTACATGGAAGGCACCGTGGACAACCACCACTTCAAGTGCACCTCCGAAGGTGAAGGCAAACCGTATGAGGGCACCCAAACCATG	1.32626	0.562891	0.388664
RS14-bfp-135-GFP	BBa_J23115	CGCGCCTTTATAGCTAGCTCAGCCCTTGGTACAATGCTAGCGCCTG	apFAB904	ATCTTAATCTAGCGGGGGATTTTTTCATA	BBa_J23115--apFAB904	CGCGCCTTTATAGCTAGCTCAGCCCTTGGTACAATGCTAGCGCCTGATCTTAATCTAGCGGGGGATTTTTTCATA	ATGGTATCAAAAGGAGAAGAGCTAATAAAGGAGAACATGCATATGAAATTGTACATGGAAGGCACCGTGGACAACCACCACTTCAAGTGCACCTCCGAAGGTGAAGGCAAACCGTATGAGGGCACCCAAACCATG	2.26453	1.0961	0.239488
RS15-bfp-135-GFP	BBa_J23109	CGCCtttacagctagctcagtcctagggactgtgctagc	apFAB917	ATCTTAATCTAGCGGAGGAGACTTTCATA	BBa_J23109--apFAB917	CGCGCCtttacagctagctcagtcctagggactgtgctagcATCTTAATCTAGCGGAGGAGACTTTCATA	ATGGTATCAAAAGGAGAAGAGCTAATAAAGGAGAACATGCATATGAAATTGTACATGGAAGGCACCGTGGACAACCACCACTTCAAGTGCACCTCCGAAGGTGAAGGCAAACCGTATGAGGGCACCCAAACCATG	3.24156	0.870787	0.526971
RS1-bfp-180-GFP	apFAB75	CGCGCCTTGACATTTATCCCTTGCGGCGATATAATGTGTGGATAAGTG	JBEI_RBS	AAAGATCTTTTAAGAAGGAGATATACATA	apFAB75--JBEI_RBS	CGCGCCTTGACATTTATCCCTTGCGGCGATATAATGTGTGGATAAGTGAAAGATCTTTTAAGAAGGAGATATACATA	ATGGTATCAAAAGGAGAAGAGCTAATAAAGGAGAACATGCATATGAAATTGTACATGGAAGGCACCGTGGACAACCACCACTTCAAGTGCACCTCCGAAGGTGAAGGCAAACCGTATGAGGGCACCCAAACCATGCGTATTAAGGTGGTCGAGGGCGGTCCGCTGCCGTTTGCGTTTGAC	337.096	199.577	43.0624
RS2-bfp-180-GFP	BBa_J23119	CGCGCCTTGACAGCTAGCTCAGTCCTAGGTATAATGCTAGCACGAA	apFAB917	ATCTTAATCTAGCGGAGGAGACTTTCATA	BBa_J23119--apFAB917	CGCGCCTTGACAGCTAGCTCAGTCCTAGGTATAATGCTAGCACGAAATCTTAATCTAGCGGAGGAGACTTTCATA	ATGGTATCAAAAGGAGAAGAGCTAATAAAGGAGAACATGCATATGAAATTGTACATGGAAGGCACCGTGGACAACCACCACTTCAAGTGCACCTCCGAAGGTGAAGGCAAACCGTATGAGGGCACCCAAACCATGCGTATTAAGGTGGTCGAGGGCGGTCCGCTGCCGTTTGCGTTTGAC	364.319	150.309	36.9135
RS3-bfp-180-GFP	apFAB46	CGCGCCAAAAAGAGTATTGACTTCGCATCTTTTTGTACCTATAATAGATTCATTGCTA	BBa_J61113	TCTAGAGAAAGAGTGGAAAAACCATA	apFAB46--BBa_J61113	CGCGCCAAAAAGAGTATTGACTTCGCATCTTTTTGTACCTATAATAGATTCATTGCTATCTAGAGAAAGAGTGGAAAAACCATA	ATGGTATCAAAAGGAGAAGAGCTAATAAAGGAGAACATGCATATGAAATTGTACATGGAAGGCACCGTGGACAACCACCACTTCAAGTGCACCTCCGAAGGTGAAGGCAAACCGTATGAGGGCACCCAAACCATGCGTATTAAGGTGGTCGAGGGCGGTCCGCTGCCGTTTGCGTTTGAC	81.0284	25.1441	9.41877
RS4-bfp-180-GFP	pTrc*	CGCGCCTTGACAATTAATCATCCGGCTCGTATAATGTGTGGAATTGTGAGATGAG	apFAB912	ATCTTAATCTAGCTAGGGAGTGTTTCATA	pTrc*--apFAB912	CGCGCCTTGACAATTAATCATCCGGCTCGTATAATGTGTGGAATTGTGAGATGAGATCTTAATCTAGCTAGGGAGTGTTTCATA	ATGGTATCAAAAGGAGAAGAGCTAATAAAGGAGAACATGCATATGAAATTGTACATGGAAGGCACCGTGGACAACCACCACTTCAAGTGCACCTCCGAAGGTGAAGGCAAACCGTATGAGGGCACCCAAACCATGCGTATTAAGGTGGTCGAGGGCGGTCCGCTGCCGTTTGCGTTTGAC	153.597	56.4624	16.1235
RS5-bfp-180-GFP	apFAB57	CGCGCCTTGACATAAAGTCTAACCTATAGGCATAATTATTTCATCCGAC	apFAB904	ATCTTAATCTAGCGGGGGATTTTTTCATA	apFAB57--apFAB904	CGCGCCTTGACATAAAGTCTAACCTATAGGCATAATTATTTCATCCGACATCTTAATCTAGCGGGGGATTTTTTCATA	ATGGTATCAAAAGGAGAAGAGCTAATAAAGGAGAACATGCATATGAAATTGTACATGGAAGGCACCGTGGACAACCACCACTTCAAGTGCACCTCCGAAGGTGAAGGCAAACCGTATGAGGGCACCCAAACCATGCGTATTAAGGTGGTCGAGGGCGGTCCGCTGCCGTTTGCGTTTGAC	79.3029	26.7477	8.19869
RS6-bfp-180-GFP	BBa_J23100	CGCGCCTTGACGGCTAGCTCAGTCCTAGGTACAGTGCTAGCTTAAT	apFAB918	ATCTTAATCTAGCTAGGGAACGTTTCATA	BBa_J23100--apFAB918	CGCGCCTTGACGGCTAGCTCAGTCCTAGGTACAGTGCTAGCTTAATATCTTAATCTAGCTAGGGAACGTTTCATA	ATGGTATCAAAAGGAGAAGAGCTAATAAAGGAGAACATGCATATGAAATTGTACATGGAAGGCACCGTGGACAACCACCACTTCAAGTGCACCTCCGAAGGTGAAGGCAAACCGTATGAGGGCACCCAAACCATGCGTATTAAGGTGGTCGAGGGCGGTCCGCTGCCGTTTGCGTTTGAC	23.2241	5.52394	2.31532
RS7-bfp-180-GFP	BBa_J23105	CGCGCCTTTACGGCTAGCTCAGTCCTAGGTACTATGCTAGCAAGGT	apFAB857	ATCTTAATCTAGCTGAGGAAAGTTTCATA	BBa_J23105--apFAB857	CGCGCCTTTACGGCTAGCTCAGTCCTAGGTACTATGCTAGCAAGGTATCTTAATCTAGCTGAGGAAAGTTTCATA	ATGGTATCAAAAGGAGAAGAGCTAATAAAGGAGAACATGCATATGAAATTGTACATGGAAGGCACCGTGGACAACCACCACTTCAAGTGCACCTCCGAAGGTGAAGGCAAACCGTATGAGGGCACCCAAACCATGCGTATTAAGGTGGTCGAGGGCGGTCCGCTGCCGTTTGCGTTTGAC	10.0608	2.48049	0.949164
RS8-bfp-180-GFP	BBa_J23118	CGCGCCTTGACGGCTAGCTCAGTCCTAGGTATTGTGCTAGCCGTCG	apFAB923	ATCTTAATCTAGCGTGGGAGAGTTTCATA	BBa_J23118--apFAB923	CGCGCCTTGACGGCTAGCTCAGTCCTAGGTATTGTGCTAGCCGTCGATCTTAATCTAGCGTGGGAGAGTTTCATA	ATGGTATCAAAAGGAGAAGAGCTAATAAAGGAGAACATGCATATGAAATTGTACATGGAAGGCACCGTGGACAACCACCACTTCAAGTGCACCTCCGAAGGTGAAGGCAAACCGTATGAGGGCACCCAAACCATGCGTATTAAGGTGGTCGAGGGCGGTCCGCTGCCGTTTGCGTTTGAC	34.4007	9.17748	3.13603
RS9-bfp-180-GFP	apFAB55	CGCGCCTTGACATAAAGTCTAACCTATAGGTATAATGTGTGGATCTGGC	apFAB876	ATCTTAATCTAGCTAGGGATATTTTCATA	apFAB55--apFAB876	CGCGCCTTGACATAAAGTCTAACCTATAGGTATAATGTGTGGATCTGGCATCTTAATCTAGCTAGGGATATTTTCATA	ATGGTATCAAAAGGAGAAGAGCTAATAAAGGAGAACATGCATATGAAATTGTACATGGAAGGCACCGTGGACAACCACCACTTCAAGTGCACCTCCGAAGGTGAAGGCAAACCGTATGAGGGCACCCAAACCATGCGTATTAAGGTGGTCGAGGGCGGTCCGCTGCCGTTTGCGTTTGAC	16.0458	6.46517	1.75947
RS10-bfp-180-GFP	apFAB70	CGCGCCTTGACATCGCATCTTTTTGTACCTATAATGTGTGGATAGAGT	BBa_J61127	TCTAGAGAAAGAGTGGAACTACCATA	apFAB70--BBa_J61127	CGCGCCTTGACATCGCATCTTTTTGTACCTATAATGTGTGGATAGAGTTCTAGAGAAAGAGTGGAACTACCATA	ATGGTATCAAAAGGAGAAGAGCTAATAAAGGAGAACATGCATATGAAATTGTACATGGAAGGCACCGTGGACAACCACCACTTCAAGTGCACCTCCGAAGGTGAAGGCAAACCGTATGAGGGCACCCAAACCATGCGTATTAAGGTGGTCGAGGGCGGTCCGCTGCCGTTTGCGTTTGAC	68.6077	16.5207	9.08599
RS11-bfp-180-GFP	apFAB47	CGCGCCAAAAAGAGTATTGACTTCGCATCTTTTTGTACCCATAATTATTTCATTCACA	B0032_RBS	TCACACAGGAAAGGCCCATA	apFAB47--B0032_RBS	CGCGCCAAAAAGAGTATTGACTTCGCATCTTTTTGTACCCATAATTATTTCATTCACATCACACAGGAAAGGCCCATA	ATGGTATCAAAAGGAGAAGAGCTAATAAAGGAGAACATGCATATGAAATTGTACATGGAAGGCACCGTGGACAACCACCACTTCAAGTGCACCTCCGAAGGTGAAGGCAAACCGTATGAGGGCACCCAAACCATGCGTATTAAGGTGGTCGAGGGCGGTCCGCTGCCGTTTGCGTTTGAC	87.3019	39.2573	11.1055
RS12-bfp-180-GFP	BBa_J23119	CGCGCCTTGACAGCTAGCTCAGTCCTAGGTATAATGCTAGCACGAA	BBa_J61129	TCTAGAGAAAGATTGGACGTACCATA	BBa_J23119--BBa_J61129	CGCGCCTTGACAGCTAGCTCAGTCCTAGGTATAATGCTAGCACGAATCTAGAGAAAGATTGGACGTACCATA	ATGGTATCAAAAGGAGAAGAGCTAATAAAGGAGAACATGCATATGAAATTGTACATGGAAGGCACCGTGGACAACCACCACTTCAAGTGCACCTCCGAAGGTGAAGGCAAACCGTATGAGGGCACCCAAACCATGCGTATTAAGGTGGTCGAGGGCGGTCCGCTGCCGTTTGCGTTTGAC	63.407	20.6214	8.53374
RS13-bfp-180-GFP	apFAB277	CGCGCCTTCCCTATTAATCATCCGGCTCGTATAATGTGTGGAATTTA	apFAB876	ATCTTAATCTAGCTAGGGATATTTTCATA	apFAB277--apFAB876	CGCGCCTTCCCTATTAATCATCCGGCTCGTATAATGTGTGGAATTTAATCTTAATCTAGCTAGGGATATTTTCATA	ATGGTATCAAAAGGAGAAGAGCTAATAAAGGAGAACATGCATATGAAATTGTACATGGAAGGCACCGTGGACAACCACCACTTCAAGTGCACCTCCGAAGGTGAAGGCAAACCGTATGAGGGCACCCAAACCATGCGTATTAAGGTGGTCGAGGGCGGTCCGCTGCCGTTTGCGTTTGAC	2.2627	0.810979	0.311203
RS14-bfp-180-GFP	BBa_J23115	CGCGCCTTTATAGCTAGCTCAGCCCTTGGTACAATGCTAGCGCCTG	apFAB904	ATCTTAATCTAGCGGGGGATTTTTTCATA	BBa_J23115--apFAB904	CGCGCCTTTATAGCTAGCTCAGCCCTTGGTACAATGCTAGCGCCTGATCTTAATCTAGCGGGGGATTTTTTCATA	ATGGTATCAAAAGGAGAAGAGCTAATAAAGGAGAACATGCATATGAAATTGTACATGGAAGGCACCGTGGACAACCACCACTTCAAGTGCACCTCCGAAGGTGAAGGCAAACCGTATGAGGGCACCCAAACCATGCGTATTAAGGTGGTCGAGGGCGGTCCGCTGCCGTTTGCGTTTGAC	1.36194	1.51356	0.445005
RS15-bfp-180-GFP	BBa_J23109	CGCCtttacagctagctcagtcctagggactgtgctagc	apFAB917	ATCTTAATCTAGCGGAGGAGACTTTCATA	BBa_J23109--apFAB917	CGCGCCtttacagctagctcagtcctagggactgtgctagcATCTTAATCTAGCGGAGGAGACTTTCATA	ATGGTATCAAAAGGAGAAGAGCTAATAAAGGAGAACATGCATATGAAATTGTACATGGAAGGCACCGTGGACAACCACCACTTCAAGTGCACCTCCGAAGGTGAAGGCAAACCGTATGAGGGCACCCAAACCATGCGTATTAAGGTGGTCGAGGGCGGTCCGCTGCCGTTTGCGTTTGAC	2.53569	2.55227	0.489643
RS1-b2943-45-GFP	apFAB75	CGCGCCTTGACATTTATCCCTTGCGGCGATATAATGTGTGGATAAGTG	JBEI_RBS	AAAGATCTTTTAAGAAGGAGATATACATA	apFAB75--JBEI_RBS	CGCGCCTTGACATTTATCCCTTGCGGCGATATAATGTGTGGATAAGTGAAAGATCTTTTAAGAAGGAGATATACATA	atgcctgacgctaaaaaacaggggcggtcaaacaaggcaatgacg	89.961	35.6057	23.6423
RS2-b2943-45-GFP	BBa_J23119	CGCGCCTTGACAGCTAGCTCAGTCCTAGGTATAATGCTAGCACGAA	apFAB917	ATCTTAATCTAGCGGAGGAGACTTTCATA	BBa_J23119--apFAB917	CGCGCCTTGACAGCTAGCTCAGTCCTAGGTATAATGCTAGCACGAAATCTTAATCTAGCGGAGGAGACTTTCATA	atgcctgacgctaaaaaacaggggcggtcaaacaaggcaatgacg	24.1686	28.3174	15.3707
RS3-b2943-45-GFP	apFAB46	CGCGCCAAAAAGAGTATTGACTTCGCATCTTTTTGTACCTATAATAGATTCATTGCTA	BBa_J61113	TCTAGAGAAAGAGTGGAAAAACCATA	apFAB46--BBa_J61113	CGCGCCAAAAAGAGTATTGACTTCGCATCTTTTTGTACCTATAATAGATTCATTGCTATCTAGAGAAAGAGTGGAAAAACCATA	atgcctgacgctaaaaaacaggggcggtcaaacaaggcaatgacg	15.4686	6.62314	4.43245
RS4-b2943-45-GFP	pTrc*	CGCGCCTTGACAATTAATCATCCGGCTCGTATAATGTGTGGAATTGTGAGATGAG	apFAB912	ATCTTAATCTAGCTAGGGAGTGTTTCATA	pTrc*--apFAB912	CGCGCCTTGACAATTAATCATCCGGCTCGTATAATGTGTGGAATTGTGAGATGAGATCTTAATCTAGCTAGGGAGTGTTTCATA	atgcctgacgctaaaaaacaggggcggtcaaacaaggcaatgacg	11.209	13.157	6.74378
RS5-b2943-45-GFP	apFAB57	CGCGCCTTGACATAAAGTCTAACCTATAGGCATAATTATTTCATCCGAC	apFAB904	ATCTTAATCTAGCGGGGGATTTTTTCATA	apFAB57--apFAB904	CGCGCCTTGACATAAAGTCTAACCTATAGGCATAATTATTTCATCCGACATCTTAATCTAGCGGGGGATTTTTTCATA	atgcctgacgctaaaaaacaggggcggtcaaacaaggcaatgacg	4.38502	2.07579	1.66415
RS6-b2943-45-GFP	BBa_J23100	CGCGCCTTGACGGCTAGCTCAGTCCTAGGTACAGTGCTAGCTTAAT	apFAB918	ATCTTAATCTAGCTAGGGAACGTTTCATA	BBa_J23100--apFAB918	CGCGCCTTGACGGCTAGCTCAGTCCTAGGTACAGTGCTAGCTTAATATCTTAATCTAGCTAGGGAACGTTTCATA	atgcctgacgctaaaaaacaggggcggtcaaacaaggcaatgacg	4.48302	1.73657	1.45665
RS7-b2943-45-GFP	BBa_J23105	CGCGCCTTTACGGCTAGCTCAGTCCTAGGTACTATGCTAGCAAGGT	apFAB857	ATCTTAATCTAGCTGAGGAAAGTTTCATA	BBa_J23105--apFAB857	CGCGCCTTTACGGCTAGCTCAGTCCTAGGTACTATGCTAGCAAGGTATCTTAATCTAGCTGAGGAAAGTTTCATA	atgcctgacgctaaaaaacaggggcggtcaaacaaggcaatgacg	3.21108	1.19699	0.92255
RS8-b2943-45-GFP	BBa_J23118	CGCGCCTTGACGGCTAGCTCAGTCCTAGGTATTGTGCTAGCCGTCG	apFAB923	ATCTTAATCTAGCGTGGGAGAGTTTCATA	BBa_J23118--apFAB923	CGCGCCTTGACGGCTAGCTCAGTCCTAGGTATTGTGCTAGCCGTCGATCTTAATCTAGCGTGGGAGAGTTTCATA	atgcctgacgctaaaaaacaggggcggtcaaacaaggcaatgacg	1.67857	0.666787	0.558876
RS9-b2943-45-GFP	apFAB55	CGCGCCTTGACATAAAGTCTAACCTATAGGTATAATGTGTGGATCTGGC	apFAB876	ATCTTAATCTAGCTAGGGATATTTTCATA	apFAB55--apFAB876	CGCGCCTTGACATAAAGTCTAACCTATAGGTATAATGTGTGGATCTGGCATCTTAATCTAGCTAGGGATATTTTCATA	atgcctgacgctaaaaaacaggggcggtcaaacaaggcaatgacg	-0.719459	0.85095	0.0144481
RS10-b2943-45-GFP	apFAB70	CGCGCCTTGACATCGCATCTTTTTGTACCTATAATGTGTGGATAGAGT	BBa_J61127	TCTAGAGAAAGAGTGGAACTACCATA	apFAB70--BBa_J61127	CGCGCCTTGACATCGCATCTTTTTGTACCTATAATGTGTGGATAGAGTTCTAGAGAAAGAGTGGAACTACCATA	atgcctgacgctaaaaaacaggggcggtcaaacaaggcaatgacg	1.23578	2.97458	1.38039
RS11-b2943-45-GFP	apFAB47	CGCGCCAAAAAGAGTATTGACTTCGCATCTTTTTGTACCCATAATTATTTCATTCACA	B0032_RBS	TCACACAGGAAAGGCCCATA	apFAB47--B0032_RBS	CGCGCCAAAAAGAGTATTGACTTCGCATCTTTTTGTACCCATAATTATTTCATTCACATCACACAGGAAAGGCCCATA	atgcctgacgctaaaaaacaggggcggtcaaacaaggcaatgacg	1.08515	3.23527	1.56039
RS12-b2943-45-GFP	BBa_J23119	CGCGCCTTGACAGCTAGCTCAGTCCTAGGTATAATGCTAGCACGAA	BBa_J61129	TCTAGAGAAAGATTGGACGTACCATA	BBa_J23119--BBa_J61129	CGCGCCTTGACAGCTAGCTCAGTCCTAGGTATAATGCTAGCACGAATCTAGAGAAAGATTGGACGTACCATA	atgcctgacgctaaaaaacaggggcggtcaaacaaggcaatgacg	4.86006	2.56626	1.89777
RS13-b2943-45-GFP	apFAB277	CGCGCCTTCCCTATTAATCATCCGGCTCGTATAATGTGTGGAATTTA	apFAB876	ATCTTAATCTAGCTAGGGATATTTTCATA	apFAB277--apFAB876	CGCGCCTTCCCTATTAATCATCCGGCTCGTATAATGTGTGGAATTTAATCTTAATCTAGCTAGGGATATTTTCATA	atgcctgacgctaaaaaacaggggcggtcaaacaaggcaatgacg	-1.70523	-0.0556948	-0.528153
RS14-b2943-45-GFP	BBa_J23115	CGCGCCTTTATAGCTAGCTCAGCCCTTGGTACAATGCTAGCGCCTG	apFAB904	ATCTTAATCTAGCGGGGGATTTTTTCATA	BBa_J23115--apFAB904	CGCGCCTTTATAGCTAGCTCAGCCCTTGGTACAATGCTAGCGCCTGATCTTAATCTAGCGGGGGATTTTTTCATA	atgcctgacgctaaaaaacaggggcggtcaaacaaggcaatgacg	-1.75077	0.0581562	-0.618151
RS15-b2943-45-GFP	BBa_J23109	CGCCtttacagctagctcagtcctagggactgtgctagc	apFAB917	ATCTTAATCTAGCGGAGGAGACTTTCATA	BBa_J23109--apFAB917	CGCGCCtttacagctagctcagtcctagggactgtgctagcATCTTAATCTAGCGGAGGAGACTTTCATA	atgcctgacgctaaaaaacaggggcggtcaaacaaggcaatgacg	0.439278	0.266333	0.019497
RS1-b2943-90-GFP	apFAB75	CGCGCCTTGACATTTATCCCTTGCGGCGATATAATGTGTGGATAAGTG	JBEI_RBS	AAAGATCTTTTAAGAAGGAGATATACATA	apFAB75--JBEI_RBS	CGCGCCTTGACATTTATCCCTTGCGGCGATATAATGTGTGGATAAGTGAAAGATCTTTTAAGAAGGAGATATACATA	atgcctgacgctaaaaaacaggggcggtcaaacaaggcaatgacgtttttcgtctgcttccttgccgctctggcgggattactctttggc	-1.77088	-0.0762956	-0.571702
RS2-b2943-90-GFP	BBa_J23119	CGCGCCTTGACAGCTAGCTCAGTCCTAGGTATAATGCTAGCACGAA	apFAB917	ATCTTAATCTAGCGGAGGAGACTTTCATA	BBa_J23119--apFAB917	CGCGCCTTGACAGCTAGCTCAGTCCTAGGTATAATGCTAGCACGAAATCTTAATCTAGCGGAGGAGACTTTCATA	atgcctgacgctaaaaaacaggggcggtcaaacaaggcaatgacgtttttcgtctgcttccttgccgctctggcgggattactctttggc	0.415598	0.140692	0.0642901
RS3-b2943-90-GFP	apFAB46	CGCGCCAAAAAGAGTATTGACTTCGCATCTTTTTGTACCTATAATAGATTCATTGCTA	BBa_J61113	TCTAGAGAAAGAGTGGAAAAACCATA	apFAB46--BBa_J61113	CGCGCCAAAAAGAGTATTGACTTCGCATCTTTTTGTACCTATAATAGATTCATTGCTATCTAGAGAAAGAGTGGAAAAACCATA	atgcctgacgctaaaaaacaggggcggtcaaacaaggcaatgacgtttttcgtctgcttccttgccgctctggcgggattactctttggc	0.338851	0.173308	0.0075934
RS4-b2943-90-GFP	pTrc*	CGCGCCTTGACAATTAATCATCCGGCTCGTATAATGTGTGGAATTGTGAGATGAG	apFAB912	ATCTTAATCTAGCTAGGGAGTGTTTCATA	pTrc*--apFAB912	CGCGCCTTGACAATTAATCATCCGGCTCGTATAATGTGTGGAATTGTGAGATGAGATCTTAATCTAGCTAGGGAGTGTTTCATA	atgcctgacgctaaaaaacaggggcggtcaaacaaggcaatgacgtttttcgtctgcttccttgccgctctggcgggattactctttggc	0.589715	0.210811	-0.00397624
RS5-b2943-90-GFP	apFAB57	CGCGCCTTGACATAAAGTCTAACCTATAGGCATAATTATTTCATCCGAC	apFAB904	ATCTTAATCTAGCGGGGGATTTTTTCATA	apFAB57--apFAB904	CGCGCCTTGACATAAAGTCTAACCTATAGGCATAATTATTTCATCCGACATCTTAATCTAGCGGGGGATTTTTTCATA	atgcctgacgctaaaaaacaggggcggtcaaacaaggcaatgacgtttttcgtctgcttccttgccgctctggcgggattactctttggc	0.159849	0.151642	-0.0348765
RS6-b2943-90-GFP	BBa_J23100	CGCGCCTTGACGGCTAGCTCAGTCCTAGGTACAGTGCTAGCTTAAT	apFAB918	ATCTTAATCTAGCTAGGGAACGTTTCATA	BBa_J23100--apFAB918	CGCGCCTTGACGGCTAGCTCAGTCCTAGGTACAGTGCTAGCTTAATATCTTAATCTAGCTAGGGAACGTTTCATA	atgcctgacgctaaaaaacaggggcggtcaaacaaggcaatgacgtttttcgtctgcttccttgccgctctggcgggattactctttggc	-1.8771	-0.136306	-0.664798
RS7-b2943-90-GFP	BBa_J23105	CGCGCCTTTACGGCTAGCTCAGTCCTAGGTACTATGCTAGCAAGGT	apFAB857	ATCTTAATCTAGCTGAGGAAAGTTTCATA	BBa_J23105--apFAB857	CGCGCCTTTACGGCTAGCTCAGTCCTAGGTACTATGCTAGCAAGGTATCTTAATCTAGCTGAGGAAAGTTTCATA	atgcctgacgctaaaaaacaggggcggtcaaacaaggcaatgacgtttttcgtctgcttccttgccgctctggcgggattactctttggc	-1.94004	-0.179429	-0.673894
RS8-b2943-90-GFP	BBa_J23118	CGCGCCTTGACGGCTAGCTCAGTCCTAGGTATTGTGCTAGCCGTCG	apFAB923	ATCTTAATCTAGCGTGGGAGAGTTTCATA	BBa_J23118--apFAB923	CGCGCCTTGACGGCTAGCTCAGTCCTAGGTATTGTGCTAGCCGTCGATCTTAATCTAGCGTGGGAGAGTTTCATA	atgcctgacgctaaaaaacaggggcggtcaaacaaggcaatgacgtttttcgtctgcttccttgccgctctggcgggattactctttggc	-1.65415	0.104558	-0.620205
RS9-b2943-90-GFP	apFAB55	CGCGCCTTGACATAAAGTCTAACCTATAGGTATAATGTGTGGATCTGGC	apFAB876	ATCTTAATCTAGCTAGGGATATTTTCATA	apFAB55--apFAB876	CGCGCCTTGACATAAAGTCTAACCTATAGGTATAATGTGTGGATCTGGCATCTTAATCTAGCTAGGGATATTTTCATA	atgcctgacgctaaaaaacaggggcggtcaaacaaggcaatgacgtttttcgtctgcttccttgccgctctggcgggattactctttggc	0.285224	0.225505	0.0987732
RS10-b2943-90-GFP	apFAB70	CGCGCCTTGACATCGCATCTTTTTGTACCTATAATGTGTGGATAGAGT	BBa_J61127	TCTAGAGAAAGAGTGGAACTACCATA	apFAB70--BBa_J61127	CGCGCCTTGACATCGCATCTTTTTGTACCTATAATGTGTGGATAGAGTTCTAGAGAAAGAGTGGAACTACCATA	atgcctgacgctaaaaaacaggggcggtcaaacaaggcaatgacgtttttcgtctgcttccttgccgctctggcgggattactctttggc	-1.85821	-0.0290574	-0.633539
RS11-b2943-90-GFP	apFAB47	CGCGCCAAAAAGAGTATTGACTTCGCATCTTTTTGTACCCATAATTATTTCATTCACA	B0032_RBS	TCACACAGGAAAGGCCCATA	apFAB47--B0032_RBS	CGCGCCAAAAAGAGTATTGACTTCGCATCTTTTTGTACCCATAATTATTTCATTCACATCACACAGGAAAGGCCCATA	atgcctgacgctaaaaaacaggggcggtcaaacaaggcaatgacgtttttcgtctgcttccttgccgctctggcgggattactctttggc	-1.78333	0.0390236	-0.641186
RS12-b2943-90-GFP	BBa_J23119	CGCGCCTTGACAGCTAGCTCAGTCCTAGGTATAATGCTAGCACGAA	BBa_J61129	TCTAGAGAAAGATTGGACGTACCATA	BBa_J23119--BBa_J61129	CGCGCCTTGACAGCTAGCTCAGTCCTAGGTATAATGCTAGCACGAATCTAGAGAAAGATTGGACGTACCATA	atgcctgacgctaaaaaacaggggcggtcaaacaaggcaatgacgtttttcgtctgcttccttgccgctctggcgggattactctttggc	0.500356	0.313515	0.194629
RS13-b2943-90-GFP	apFAB277	CGCGCCTTCCCTATTAATCATCCGGCTCGTATAATGTGTGGAATTTA	apFAB876	ATCTTAATCTAGCTAGGGATATTTTCATA	apFAB277--apFAB876	CGCGCCTTCCCTATTAATCATCCGGCTCGTATAATGTGTGGAATTTAATCTTAATCTAGCTAGGGATATTTTCATA	atgcctgacgctaaaaaacaggggcggtcaaacaaggcaatgacgtttttcgtctgcttccttgccgctctggcgggattactctttggc	-2.03208	-0.21606	-0.681499
RS14-b2943-90-GFP	BBa_J23115	CGCGCCTTTATAGCTAGCTCAGCCCTTGGTACAATGCTAGCGCCTG	apFAB904	ATCTTAATCTAGCGGGGGATTTTTTCATA	BBa_J23115--apFAB904	CGCGCCTTTATAGCTAGCTCAGCCCTTGGTACAATGCTAGCGCCTGATCTTAATCTAGCGGGGGATTTTTTCATA	atgcctgacgctaaaaaacaggggcggtcaaacaaggcaatgacgtttttcgtctgcttccttgccgctctggcgggattactctttggc	0.0421935	0.0547631	-0.0789771
RS15-b2943-90-GFP	BBa_J23109	CGCCtttacagctagctcagtcctagggactgtgctagc	apFAB917	ATCTTAATCTAGCGGAGGAGACTTTCATA	BBa_J23109--apFAB917	CGCGCCtttacagctagctcagtcctagggactgtgctagcATCTTAATCTAGCGGAGGAGACTTTCATA	atgcctgacgctaaaaaacaggggcggtcaaacaaggcaatgacgtttttcgtctgcttccttgccgctctggcgggattactctttggc	0.28036	0.169062	0.0576612
RS1-b2943-135-GFP	apFAB75	CGCGCCTTGACATTTATCCCTTGCGGCGATATAATGTGTGGATAAGTG	JBEI_RBS	AAAGATCTTTTAAGAAGGAGATATACATA	apFAB75--JBEI_RBS	CGCGCCTTGACATTTATCCCTTGCGGCGATATAATGTGTGGATAAGTGAAAGATCTTTTAAGAAGGAGATATACATA	atgcctgacgctaaaaaacaggggcggtcaaacaaggcaatgacgtttttcgtctgcttccttgccgctctggcgggattactctttggcctggatatcggtgtaattgctggcgcactgccgtttattgcagat	NA	NA	NA
RS2-b2943-135-GFP	BBa_J23119	CGCGCCTTGACAGCTAGCTCAGTCCTAGGTATAATGCTAGCACGAA	apFAB917	ATCTTAATCTAGCGGAGGAGACTTTCATA	BBa_J23119--apFAB917	CGCGCCTTGACAGCTAGCTCAGTCCTAGGTATAATGCTAGCACGAAATCTTAATCTAGCGGAGGAGACTTTCATA	atgcctgacgctaaaaaacaggggcggtcaaacaaggcaatgacgtttttcgtctgcttccttgccgctctggcgggattactctttggcctggatatcggtgtaattgctggcgcactgccgtttattgcagat	NA	NA	NA
RS3-b2943-135-GFP	apFAB46	CGCGCCAAAAAGAGTATTGACTTCGCATCTTTTTGTACCTATAATAGATTCATTGCTA	BBa_J61113	TCTAGAGAAAGAGTGGAAAAACCATA	apFAB46--BBa_J61113	CGCGCCAAAAAGAGTATTGACTTCGCATCTTTTTGTACCTATAATAGATTCATTGCTATCTAGAGAAAGAGTGGAAAAACCATA	atgcctgacgctaaaaaacaggggcggtcaaacaaggcaatgacgtttttcgtctgcttccttgccgctctggcgggattactctttggcctggatatcggtgtaattgctggcgcactgccgtttattgcagat	-1.87173	0.772204	-0.314874
RS4-b2943-135-GFP	pTrc*	CGCGCCTTGACAATTAATCATCCGGCTCGTATAATGTGTGGAATTGTGAGATGAG	apFAB912	ATCTTAATCTAGCTAGGGAGTGTTTCATA	pTrc*--apFAB912	CGCGCCTTGACAATTAATCATCCGGCTCGTATAATGTGTGGAATTGTGAGATGAGATCTTAATCTAGCTAGGGAGTGTTTCATA	atgcctgacgctaaaaaacaggggcggtcaaacaaggcaatgacgtttttcgtctgcttccttgccgctctggcgggattactctttggcctggatatcggtgtaattgctggcgcactgccgtttattgcagat	2.09784	0.567113	0.458367
RS5-b2943-135-GFP	apFAB57	CGCGCCTTGACATAAAGTCTAACCTATAGGCATAATTATTTCATCCGAC	apFAB904	ATCTTAATCTAGCGGGGGATTTTTTCATA	apFAB57--apFAB904	CGCGCCTTGACATAAAGTCTAACCTATAGGCATAATTATTTCATCCGACATCTTAATCTAGCGGGGGATTTTTTCATA	atgcctgacgctaaaaaacaggggcggtcaaacaaggcaatgacgtttttcgtctgcttccttgccgctctggcgggattactctttggcctggatatcggtgtaattgctggcgcactgccgtttattgcagat	0.684924	0.378636	0.168658
RS6-b2943-135-GFP	BBa_J23100	CGCGCCTTGACGGCTAGCTCAGTCCTAGGTACAGTGCTAGCTTAAT	apFAB918	ATCTTAATCTAGCTAGGGAACGTTTCATA	BBa_J23100--apFAB918	CGCGCCTTGACGGCTAGCTCAGTCCTAGGTACAGTGCTAGCTTAATATCTTAATCTAGCTAGGGAACGTTTCATA	atgcctgacgctaaaaaacaggggcggtcaaacaaggcaatgacgtttttcgtctgcttccttgccgctctggcgggattactctttggcctggatatcggtgtaattgctggcgcactgccgtttattgcagat	-2.44664	0.166415	-0.517404
RS7-b2943-135-GFP	BBa_J23105	CGCGCCTTTACGGCTAGCTCAGTCCTAGGTACTATGCTAGCAAGGT	apFAB857	ATCTTAATCTAGCTGAGGAAAGTTTCATA	BBa_J23105--apFAB857	CGCGCCTTTACGGCTAGCTCAGTCCTAGGTACTATGCTAGCAAGGTATCTTAATCTAGCTGAGGAAAGTTTCATA	atgcctgacgctaaaaaacaggggcggtcaaacaaggcaatgacgtttttcgtctgcttccttgccgctctggcgggattactctttggcctggatatcggtgtaattgctggcgcactgccgtttattgcagat	0.382748	0.161524	0.0128484
RS8-b2943-135-GFP	BBa_J23118	CGCGCCTTGACGGCTAGCTCAGTCCTAGGTATTGTGCTAGCCGTCG	apFAB923	ATCTTAATCTAGCGTGGGAGAGTTTCATA	BBa_J23118--apFAB923	CGCGCCTTGACGGCTAGCTCAGTCCTAGGTATTGTGCTAGCCGTCGATCTTAATCTAGCGTGGGAGAGTTTCATA	atgcctgacgctaaaaaacaggggcggtcaaacaaggcaatgacgtttttcgtctgcttccttgccgctctggcgggattactctttggcctggatatcggtgtaattgctggcgcactgccgtttattgcagat	-2.74653	-0.043062	-0.658666
RS9-b2943-135-GFP	apFAB55	CGCGCCTTGACATAAAGTCTAACCTATAGGTATAATGTGTGGATCTGGC	apFAB876	ATCTTAATCTAGCTAGGGATATTTTCATA	apFAB55--apFAB876	CGCGCCTTGACATAAAGTCTAACCTATAGGTATAATGTGTGGATCTGGCATCTTAATCTAGCTAGGGATATTTTCATA	atgcctgacgctaaaaaacaggggcggtcaaacaaggcaatgacgtttttcgtctgcttccttgccgctctggcgggattactctttggcctggatatcggtgtaattgctggcgcactgccgtttattgcagat	-0.0750777	0.158421	0.109026
RS10-b2943-135-GFP	apFAB70	CGCGCCTTGACATCGCATCTTTTTGTACCTATAATGTGTGGATAGAGT	BBa_J61127	TCTAGAGAAAGAGTGGAACTACCATA	apFAB70--BBa_J61127	CGCGCCTTGACATCGCATCTTTTTGTACCTATAATGTGTGGATAGAGTTCTAGAGAAAGAGTGGAACTACCATA	atgcctgacgctaaaaaacaggggcggtcaaacaaggcaatgacgtttttcgtctgcttccttgccgctctggcgggattactctttggcctggatatcggtgtaattgctggcgcactgccgtttattgcagat	-1.98984	0.56662	-0.375663
RS11-b2943-135-GFP	apFAB47	CGCGCCAAAAAGAGTATTGACTTCGCATCTTTTTGTACCCATAATTATTTCATTCACA	B0032_RBS	TCACACAGGAAAGGCCCATA	apFAB47--B0032_RBS	CGCGCCAAAAAGAGTATTGACTTCGCATCTTTTTGTACCCATAATTATTTCATTCACATCACACAGGAAAGGCCCATA	atgcctgacgctaaaaaacaggggcggtcaaacaaggcaatgacgtttttcgtctgcttccttgccgctctggcgggattactctttggcctggatatcggtgtaattgctggcgcactgccgtttattgcagat	1.59242	0.492155	0.37132
RS12-b2943-135-GFP	BBa_J23119	CGCGCCTTGACAGCTAGCTCAGTCCTAGGTATAATGCTAGCACGAA	BBa_J61129	TCTAGAGAAAGATTGGACGTACCATA	BBa_J23119--BBa_J61129	CGCGCCTTGACAGCTAGCTCAGTCCTAGGTATAATGCTAGCACGAATCTAGAGAAAGATTGGACGTACCATA	atgcctgacgctaaaaaacaggggcggtcaaacaaggcaatgacgtttttcgtctgcttccttgccgctctggcgggattactctttggcctggatatcggtgtaattgctggcgcactgccgtttattgcagat	-1.92987	0.75542	-0.305725
RS13-b2943-135-GFP	apFAB277	CGCGCCTTCCCTATTAATCATCCGGCTCGTATAATGTGTGGAATTTA	apFAB876	ATCTTAATCTAGCTAGGGATATTTTCATA	apFAB277--apFAB876	CGCGCCTTCCCTATTAATCATCCGGCTCGTATAATGTGTGGAATTTAATCTTAATCTAGCTAGGGATATTTTCATA	atgcctgacgctaaaaaacaggggcggtcaaacaaggcaatgacgtttttcgtctgcttccttgccgctctggcgggattactctttggcctggatatcggtgtaattgctggcgcactgccgtttattgcagat	-2.97958	-0.34751	-0.731987
RS14-b2943-135-GFP	BBa_J23115	CGCGCCTTTATAGCTAGCTCAGCCCTTGGTACAATGCTAGCGCCTG	apFAB904	ATCTTAATCTAGCGGGGGATTTTTTCATA	BBa_J23115--apFAB904	CGCGCCTTTATAGCTAGCTCAGCCCTTGGTACAATGCTAGCGCCTGATCTTAATCTAGCGGGGGATTTTTTCATA	atgcctgacgctaaaaaacaggggcggtcaaacaaggcaatgacgtttttcgtctgcttccttgccgctctggcgggattactctttggcctggatatcggtgtaattgctggcgcactgccgtttattgcagat	-0.446683	0.0372912	0.0493693
RS15-b2943-135-GFP	BBa_J23109	CGCCtttacagctagctcagtcctagggactgtgctagc	apFAB917	ATCTTAATCTAGCGGAGGAGACTTTCATA	BBa_J23109--apFAB917	CGCGCCtttacagctagctcagtcctagggactgtgctagcATCTTAATCTAGCGGAGGAGACTTTCATA	atgcctgacgctaaaaaacaggggcggtcaaacaaggcaatgacgtttttcgtctgcttccttgccgctctggcgggattactctttggcctggatatcggtgtaattgctggcgcactgccgtttattgcagat	-0.380776	0.066069	0.10939
RS1-b2943-180-GFP	apFAB75	CGCGCCTTGACATTTATCCCTTGCGGCGATATAATGTGTGGATAAGTG	JBEI_RBS	AAAGATCTTTTAAGAAGGAGATATACATA	apFAB75--JBEI_RBS	CGCGCCTTGACATTTATCCCTTGCGGCGATATAATGTGTGGATAAGTGAAAGATCTTTTAAGAAGGAGATATACATA	atgcctgacgctaaaaaacaggggcggtcaaacaaggcaatgacgtttttcgtctgcttccttgccgctctggcgggattactctttggcctggatatcggtgtaattgctggcgcactgccgtttattgcagatgaattccagattacttcgcacacgcaagaatgggtcgtaagctcc	NA	NA	NA
RS2-b2943-180-GFP	BBa_J23119	CGCGCCTTGACAGCTAGCTCAGTCCTAGGTATAATGCTAGCACGAA	apFAB917	ATCTTAATCTAGCGGAGGAGACTTTCATA	BBa_J23119--apFAB917	CGCGCCTTGACAGCTAGCTCAGTCCTAGGTATAATGCTAGCACGAAATCTTAATCTAGCGGAGGAGACTTTCATA	atgcctgacgctaaaaaacaggggcggtcaaacaaggcaatgacgtttttcgtctgcttccttgccgctctggcgggattactctttggcctggatatcggtgtaattgctggcgcactgccgtttattgcagatgaattccagattacttcgcacacgcaagaatgggtcgtaagctcc	2.99804	0.593326	0.338463
RS3-b2943-180-GFP	apFAB46	CGCGCCAAAAAGAGTATTGACTTCGCATCTTTTTGTACCTATAATAGATTCATTGCTA	BBa_J61113	TCTAGAGAAAGAGTGGAAAAACCATA	apFAB46--BBa_J61113	CGCGCCAAAAAGAGTATTGACTTCGCATCTTTTTGTACCTATAATAGATTCATTGCTATCTAGAGAAAGAGTGGAAAAACCATA	atgcctgacgctaaaaaacaggggcggtcaaacaaggcaatgacgtttttcgtctgcttccttgccgctctggcgggattactctttggcctggatatcggtgtaattgctggcgcactgccgtttattgcagatgaattccagattacttcgcacacgcaagaatgggtcgtaagctcc	-2.45792	0.179063	-0.444158
RS4-b2943-180-GFP	pTrc*	CGCGCCTTGACAATTAATCATCCGGCTCGTATAATGTGTGGAATTGTGAGATGAG	apFAB912	ATCTTAATCTAGCTAGGGAGTGTTTCATA	pTrc*--apFAB912	CGCGCCTTGACAATTAATCATCCGGCTCGTATAATGTGTGGAATTGTGAGATGAGATCTTAATCTAGCTAGGGAGTGTTTCATA	atgcctgacgctaaaaaacaggggcggtcaaacaaggcaatgacgtttttcgtctgcttccttgccgctctggcgggattactctttggcctggatatcggtgtaattgctggcgcactgccgtttattgcagatgaattccagattacttcgcacacgcaagaatgggtcgtaagctcc	-2.45529	0.227983	-0.646466
RS5-b2943-180-GFP	apFAB57	CGCGCCTTGACATAAAGTCTAACCTATAGGCATAATTATTTCATCCGAC	apFAB904	ATCTTAATCTAGCGGGGGATTTTTTCATA	apFAB57--apFAB904	CGCGCCTTGACATAAAGTCTAACCTATAGGCATAATTATTTCATCCGACATCTTAATCTAGCGGGGGATTTTTTCATA	atgcctgacgctaaaaaacaggggcggtcaaacaaggcaatgacgtttttcgtctgcttccttgccgctctggcgggattactctttggcctggatatcggtgtaattgctggcgcactgccgtttattgcagatgaattccagattacttcgcacacgcaagaatgggtcgtaagctcc	-2.81648	-0.141797	-0.758212
RS6-b2943-180-GFP	BBa_J23100	CGCGCCTTGACGGCTAGCTCAGTCCTAGGTACAGTGCTAGCTTAAT	apFAB918	ATCTTAATCTAGCTAGGGAACGTTTCATA	BBa_J23100--apFAB918	CGCGCCTTGACGGCTAGCTCAGTCCTAGGTACAGTGCTAGCTTAATATCTTAATCTAGCTAGGGAACGTTTCATA	atgcctgacgctaaaaaacaggggcggtcaaacaaggcaatgacgtttttcgtctgcttccttgccgctctggcgggattactctttggcctggatatcggtgtaattgctggcgcactgccgtttattgcagatgaattccagattacttcgcacacgcaagaatgggtcgtaagctcc	NA	NA	NA
RS7-b2943-180-GFP	BBa_J23105	CGCGCCTTTACGGCTAGCTCAGTCCTAGGTACTATGCTAGCAAGGT	apFAB857	ATCTTAATCTAGCTGAGGAAAGTTTCATA	BBa_J23105--apFAB857	CGCGCCTTTACGGCTAGCTCAGTCCTAGGTACTATGCTAGCAAGGTATCTTAATCTAGCTGAGGAAAGTTTCATA	atgcctgacgctaaaaaacaggggcggtcaaacaaggcaatgacgtttttcgtctgcttccttgccgctctggcgggattactctttggcctggatatcggtgtaattgctggcgcactgccgtttattgcagatgaattccagattacttcgcacacgcaagaatgggtcgtaagctcc	-2.92359	-0.309803	-0.725013
RS8-b2943-180-GFP	BBa_J23118	CGCGCCTTGACGGCTAGCTCAGTCCTAGGTATTGTGCTAGCCGTCG	apFAB923	ATCTTAATCTAGCGTGGGAGAGTTTCATA	BBa_J23118--apFAB923	CGCGCCTTGACGGCTAGCTCAGTCCTAGGTATTGTGCTAGCCGTCGATCTTAATCTAGCGTGGGAGAGTTTCATA	atgcctgacgctaaaaaacaggggcggtcaaacaaggcaatgacgtttttcgtctgcttccttgccgctctggcgggattactctttggcctggatatcggtgtaattgctggcgcactgccgtttattgcagatgaattccagattacttcgcacacgcaagaatgggtcgtaagctcc	-0.419275	0.0342375	0.0303168
RS9-b2943-180-GFP	apFAB55	CGCGCCTTGACATAAAGTCTAACCTATAGGTATAATGTGTGGATCTGGC	apFAB876	ATCTTAATCTAGCTAGGGATATTTTCATA	apFAB55--apFAB876	CGCGCCTTGACATAAAGTCTAACCTATAGGTATAATGTGTGGATCTGGCATCTTAATCTAGCTAGGGATATTTTCATA	atgcctgacgctaaaaaacaggggcggtcaaacaaggcaatgacgtttttcgtctgcttccttgccgctctggcgggattactctttggcctggatatcggtgtaattgctggcgcactgccgtttattgcagatgaattccagattacttcgcacacgcaagaatgggtcgtaagctcc	-0.442755	0.127456	-0.00658628
RS10-b2943-180-GFP	apFAB70	CGCGCCTTGACATCGCATCTTTTTGTACCTATAATGTGTGGATAGAGT	BBa_J61127	TCTAGAGAAAGAGTGGAACTACCATA	apFAB70--BBa_J61127	CGCGCCTTGACATCGCATCTTTTTGTACCTATAATGTGTGGATAGAGTTCTAGAGAAAGAGTGGAACTACCATA	atgcctgacgctaaaaaacaggggcggtcaaacaaggcaatgacgtttttcgtctgcttccttgccgctctggcgggattactctttggcctggatatcggtgtaattgctggcgcactgccgtttattgcagatgaattccagattacttcgcacacgcaagaatgggtcgtaagctcc	-2.2825	0.265726	-0.455648
RS11-b2943-180-GFP	apFAB47	CGCGCCAAAAAGAGTATTGACTTCGCATCTTTTTGTACCCATAATTATTTCATTCACA	B0032_RBS	TCACACAGGAAAGGCCCATA	apFAB47--B0032_RBS	CGCGCCAAAAAGAGTATTGACTTCGCATCTTTTTGTACCCATAATTATTTCATTCACATCACACAGGAAAGGCCCATA	atgcctgacgctaaaaaacaggggcggtcaaacaaggcaatgacgtttttcgtctgcttccttgccgctctggcgggattactctttggcctggatatcggtgtaattgctggcgcactgccgtttattgcagatgaattccagattacttcgcacacgcaagaatgggtcgtaagctcc	0.717457	0.261265	0.0571308
RS12-b2943-180-GFP	BBa_J23119	CGCGCCTTGACAGCTAGCTCAGTCCTAGGTATAATGCTAGCACGAA	BBa_J61129	TCTAGAGAAAGATTGGACGTACCATA	BBa_J23119--BBa_J61129	CGCGCCTTGACAGCTAGCTCAGTCCTAGGTATAATGCTAGCACGAATCTAGAGAAAGATTGGACGTACCATA	atgcctgacgctaaaaaacaggggcggtcaaacaaggcaatgacgtttttcgtctgcttccttgccgctctggcgggattactctttggcctggatatcggtgtaattgctggcgcactgccgtttattgcagatgaattccagattacttcgcacacgcaagaatgggtcgtaagctcc	-1.88713	0.500871	-0.567278
RS13-b2943-180-GFP	apFAB277	CGCGCCTTCCCTATTAATCATCCGGCTCGTATAATGTGTGGAATTTA	apFAB876	ATCTTAATCTAGCTAGGGATATTTTCATA	apFAB277--apFAB876	CGCGCCTTCCCTATTAATCATCCGGCTCGTATAATGTGTGGAATTTAATCTTAATCTAGCTAGGGATATTTTCATA	atgcctgacgctaaaaaacaggggcggtcaaacaaggcaatgacgtttttcgtctgcttccttgccgctctggcgggattactctttggcctggatatcggtgtaattgctggcgcactgccgtttattgcagatgaattccagattacttcgcacacgcaagaatgggtcgtaagctcc	NA	NA	NA
RS14-b2943-180-GFP	BBa_J23115	CGCGCCTTTATAGCTAGCTCAGCCCTTGGTACAATGCTAGCGCCTG	apFAB904	ATCTTAATCTAGCGGGGGATTTTTTCATA	BBa_J23115--apFAB904	CGCGCCTTTATAGCTAGCTCAGCCCTTGGTACAATGCTAGCGCCTGATCTTAATCTAGCGGGGGATTTTTTCATA	atgcctgacgctaaaaaacaggggcggtcaaacaaggcaatgacgtttttcgtctgcttccttgccgctctggcgggattactctttggcctggatatcggtgtaattgctggcgcactgccgtttattgcagatgaattccagattacttcgcacacgcaagaatgggtcgtaagctcc	0.225657	0.479467	0.831916
RS15-b2943-180-GFP	BBa_J23109	CGCCtttacagctagctcagtcctagggactgtgctagc	apFAB917	ATCTTAATCTAGCGGAGGAGACTTTCATA	BBa_J23109--apFAB917	CGCGCCtttacagctagctcagtcctagggactgtgctagcATCTTAATCTAGCGGAGGAGACTTTCATA	atgcctgacgctaaaaaacaggggcggtcaaacaaggcaatgacgtttttcgtctgcttccttgccgctctggcgggattactctttggcctggatatcggtgtaattgctggcgcactgccgtttattgcagatgaattccagattacttcgcacacgcaagaatgggtcgtaagctcc	-3.11301	-0.237475	-0.809451
RS1-b3952-45-GFP	apFAB75	CGCGCCTTGACATTTATCCCTTGCGGCGATATAATGTGTGGATAAGTG	JBEI_RBS	AAAGATCTTTTAAGAAGGAGATATACATA	apFAB75--JBEI_RBS	CGCGCCTTGACATTTATCCCTTGCGGCGATATAATGTGTGGATAAGTGAAAGATCTTTTAAGAAGGAGATATACATA	atgacatcatccgccggacagcgcatcagctgtaacgttgtggaa	18.3012	8.69359	6.06361
RS2-b3952-45-GFP	BBa_J23119	CGCGCCTTGACAGCTAGCTCAGTCCTAGGTATAATGCTAGCACGAA	apFAB917	ATCTTAATCTAGCGGAGGAGACTTTCATA	BBa_J23119--apFAB917	CGCGCCTTGACAGCTAGCTCAGTCCTAGGTATAATGCTAGCACGAAATCTTAATCTAGCGGAGGAGACTTTCATA	atgacatcatccgccggacagcgcatcagctgtaacgttgtggaa	14.0316	3.93658	2.57739
RS3-b3952-45-GFP	apFAB46	CGCGCCAAAAAGAGTATTGACTTCGCATCTTTTTGTACCTATAATAGATTCATTGCTA	BBa_J61113	TCTAGAGAAAGAGTGGAAAAACCATA	apFAB46--BBa_J61113	CGCGCCAAAAAGAGTATTGACTTCGCATCTTTTTGTACCTATAATAGATTCATTGCTATCTAGAGAAAGAGTGGAAAAACCATA	atgacatcatccgccggacagcgcatcagctgtaacgttgtggaa	3.25492	2.34317	1.34156
RS4-b3952-45-GFP	pTrc*	CGCGCCTTGACAATTAATCATCCGGCTCGTATAATGTGTGGAATTGTGAGATGAG	apFAB912	ATCTTAATCTAGCTAGGGAGTGTTTCATA	pTrc*--apFAB912	CGCGCCTTGACAATTAATCATCCGGCTCGTATAATGTGTGGAATTGTGAGATGAGATCTTAATCTAGCTAGGGAGTGTTTCATA	atgacatcatccgccggacagcgcatcagctgtaacgttgtggaa	30.856	15.3673	3.03845
RS5-b3952-45-GFP	apFAB57	CGCGCCTTGACATAAAGTCTAACCTATAGGCATAATTATTTCATCCGAC	apFAB904	ATCTTAATCTAGCGGGGGATTTTTTCATA	apFAB57--apFAB904	CGCGCCTTGACATAAAGTCTAACCTATAGGCATAATTATTTCATCCGACATCTTAATCTAGCGGGGGATTTTTTCATA	atgacatcatccgccggacagcgcatcagctgtaacgttgtggaa	-0.598105	0.476774	-0.143389
RS6-b3952-45-GFP	BBa_J23100	CGCGCCTTGACGGCTAGCTCAGTCCTAGGTACAGTGCTAGCTTAAT	apFAB918	ATCTTAATCTAGCTAGGGAACGTTTCATA	BBa_J23100--apFAB918	CGCGCCTTGACGGCTAGCTCAGTCCTAGGTACAGTGCTAGCTTAATATCTTAATCTAGCTAGGGAACGTTTCATA	atgacatcatccgccggacagcgcatcagctgtaacgttgtggaa	6.21145	8.14044	1.04877
RS7-b3952-45-GFP	BBa_J23105	CGCGCCTTTACGGCTAGCTCAGTCCTAGGTACTATGCTAGCAAGGT	apFAB857	ATCTTAATCTAGCTGAGGAAAGTTTCATA	BBa_J23105--apFAB857	CGCGCCTTTACGGCTAGCTCAGTCCTAGGTACTATGCTAGCAAGGTATCTTAATCTAGCTGAGGAAAGTTTCATA	atgacatcatccgccggacagcgcatcagctgtaacgttgtggaa	1.0339	0.741367	0.00800316
RS8-b3952-45-GFP	BBa_J23118	CGCGCCTTGACGGCTAGCTCAGTCCTAGGTATTGTGCTAGCCGTCG	apFAB923	ATCTTAATCTAGCGTGGGAGAGTTTCATA	BBa_J23118--apFAB923	CGCGCCTTGACGGCTAGCTCAGTCCTAGGTATTGTGCTAGCCGTCGATCTTAATCTAGCGTGGGAGAGTTTCATA	atgacatcatccgccggacagcgcatcagctgtaacgttgtggaa	15.7631	2.59109	0.322599
RS9-b3952-45-GFP	apFAB55	CGCGCCTTGACATAAAGTCTAACCTATAGGTATAATGTGTGGATCTGGC	apFAB876	ATCTTAATCTAGCTAGGGATATTTTCATA	apFAB55--apFAB876	CGCGCCTTGACATAAAGTCTAACCTATAGGTATAATGTGTGGATCTGGCATCTTAATCTAGCTAGGGATATTTTCATA	atgacatcatccgccggacagcgcatcagctgtaacgttgtggaa	2.03411	6.70693	-0.0744941
RS10-b3952-45-GFP	apFAB70	CGCGCCTTGACATCGCATCTTTTTGTACCTATAATGTGTGGATAGAGT	BBa_J61127	TCTAGAGAAAGAGTGGAACTACCATA	apFAB70--BBa_J61127	CGCGCCTTGACATCGCATCTTTTTGTACCTATAATGTGTGGATAGAGTTCTAGAGAAAGAGTGGAACTACCATA	atgacatcatccgccggacagcgcatcagctgtaacgttgtggaa	0.303396	0.730276	0.0577685
RS11-b3952-45-GFP	apFAB47	CGCGCCAAAAAGAGTATTGACTTCGCATCTTTTTGTACCCATAATTATTTCATTCACA	B0032_RBS	TCACACAGGAAAGGCCCATA	apFAB47--B0032_RBS	CGCGCCAAAAAGAGTATTGACTTCGCATCTTTTTGTACCCATAATTATTTCATTCACATCACACAGGAAAGGCCCATA	atgacatcatccgccggacagcgcatcagctgtaacgttgtggaa	20.2895	11.7008	1.02941
RS12-b3952-45-GFP	BBa_J23119	CGCGCCTTGACAGCTAGCTCAGTCCTAGGTATAATGCTAGCACGAA	BBa_J61129	TCTAGAGAAAGATTGGACGTACCATA	BBa_J23119--BBa_J61129	CGCGCCTTGACAGCTAGCTCAGTCCTAGGTATAATGCTAGCACGAATCTAGAGAAAGATTGGACGTACCATA	atgacatcatccgccggacagcgcatcagctgtaacgttgtggaa	0.178109	0.927617	0.32236
RS13-b3952-45-GFP	apFAB277	CGCGCCTTCCCTATTAATCATCCGGCTCGTATAATGTGTGGAATTTA	apFAB876	ATCTTAATCTAGCTAGGGATATTTTCATA	apFAB277--apFAB876	CGCGCCTTCCCTATTAATCATCCGGCTCGTATAATGTGTGGAATTTAATCTTAATCTAGCTAGGGATATTTTCATA	atgacatcatccgccggacagcgcatcagctgtaacgttgtggaa	5.66479	0.758054	0.965597
RS14-b3952-45-GFP	BBa_J23115	CGCGCCTTTATAGCTAGCTCAGCCCTTGGTACAATGCTAGCGCCTG	apFAB904	ATCTTAATCTAGCGGGGGATTTTTTCATA	BBa_J23115--apFAB904	CGCGCCTTTATAGCTAGCTCAGCCCTTGGTACAATGCTAGCGCCTGATCTTAATCTAGCGGGGGATTTTTTCATA	atgacatcatccgccggacagcgcatcagctgtaacgttgtggaa	-0.742762	0.0211358	-0.500755
RS15-b3952-45-GFP	BBa_J23109	CGCCtttacagctagctcagtcctagggactgtgctagc	apFAB917	ATCTTAATCTAGCGGAGGAGACTTTCATA	BBa_J23109--apFAB917	CGCGCCtttacagctagctcagtcctagggactgtgctagcATCTTAATCTAGCGGAGGAGACTTTCATA	atgacatcatccgccggacagcgcatcagctgtaacgttgtggaa	4.3239	0.598459	-0.707028
RS1-b3952-90-GFP	apFAB75	CGCGCCTTGACATTTATCCCTTGCGGCGATATAATGTGTGGATAAGTG	JBEI_RBS	AAAGATCTTTTAAGAAGGAGATATACATA	apFAB75--JBEI_RBS	CGCGCCTTGACATTTATCCCTTGCGGCGATATAATGTGTGGATAAGTGAAAGATCTTTTAAGAAGGAGATATACATA	atgacatcatccgccggacagcgcatcagctgtaacgttgtggaaacgcgccgcgatgatgtggcgcgcattttcaacattcagcgttat	39.0308	6.89788	5.01785
RS2-b3952-90-GFP	BBa_J23119	CGCGCCTTGACAGCTAGCTCAGTCCTAGGTATAATGCTAGCACGAA	apFAB917	ATCTTAATCTAGCGGAGGAGACTTTCATA	BBa_J23119--apFAB917	CGCGCCTTGACAGCTAGCTCAGTCCTAGGTATAATGCTAGCACGAAATCTTAATCTAGCGGAGGAGACTTTCATA	atgacatcatccgccggacagcgcatcagctgtaacgttgtggaaacgcgccgcgatgatgtggcgcgcattttcaacattcagcgttat	7.39009	1.90795	1.40653
RS3-b3952-90-GFP	apFAB46	CGCGCCAAAAAGAGTATTGACTTCGCATCTTTTTGTACCTATAATAGATTCATTGCTA	BBa_J61113	TCTAGAGAAAGAGTGGAAAAACCATA	apFAB46--BBa_J61113	CGCGCCAAAAAGAGTATTGACTTCGCATCTTTTTGTACCTATAATAGATTCATTGCTATCTAGAGAAAGAGTGGAAAAACCATA	atgacatcatccgccggacagcgcatcagctgtaacgttgtggaaacgcgccgcgatgatgtggcgcgcattttcaacattcagcgttat	7.57779	1.07747	0.0853939
RS4-b3952-90-GFP	pTrc*	CGCGCCTTGACAATTAATCATCCGGCTCGTATAATGTGTGGAATTGTGAGATGAG	apFAB912	ATCTTAATCTAGCTAGGGAGTGTTTCATA	pTrc*--apFAB912	CGCGCCTTGACAATTAATCATCCGGCTCGTATAATGTGTGGAATTGTGAGATGAGATCTTAATCTAGCTAGGGAGTGTTTCATA	atgacatcatccgccggacagcgcatcagctgtaacgttgtggaaacgcgccgcgatgatgtggcgcgcattttcaacattcagcgttat	5.31745	2.51943	1.5233
RS5-b3952-90-GFP	apFAB57	CGCGCCTTGACATAAAGTCTAACCTATAGGCATAATTATTTCATCCGAC	apFAB904	ATCTTAATCTAGCGGGGGATTTTTTCATA	apFAB57--apFAB904	CGCGCCTTGACATAAAGTCTAACCTATAGGCATAATTATTTCATCCGACATCTTAATCTAGCGGGGGATTTTTTCATA	atgacatcatccgccggacagcgcatcagctgtaacgttgtggaaacgcgccgcgatgatgtggcgcgcattttcaacattcagcgttat	1.00969	0.775568	-0.320696
RS6-b3952-90-GFP	BBa_J23100	CGCGCCTTGACGGCTAGCTCAGTCCTAGGTACAGTGCTAGCTTAAT	apFAB918	ATCTTAATCTAGCTAGGGAACGTTTCATA	BBa_J23100--apFAB918	CGCGCCTTGACGGCTAGCTCAGTCCTAGGTACAGTGCTAGCTTAATATCTTAATCTAGCTAGGGAACGTTTCATA	atgacatcatccgccggacagcgcatcagctgtaacgttgtggaaacgcgccgcgatgatgtggcgcgcattttcaacattcagcgttat	-0.387181	0.3905	-0.122905
RS7-b3952-90-GFP	BBa_J23105	CGCGCCTTTACGGCTAGCTCAGTCCTAGGTACTATGCTAGCAAGGT	apFAB857	ATCTTAATCTAGCTGAGGAAAGTTTCATA	BBa_J23105--apFAB857	CGCGCCTTTACGGCTAGCTCAGTCCTAGGTACTATGCTAGCAAGGTATCTTAATCTAGCTGAGGAAAGTTTCATA	atgacatcatccgccggacagcgcatcagctgtaacgttgtggaaacgcgccgcgatgatgtggcgcgcattttcaacattcagcgttat	0.500965	0.163989	-0.595074
RS8-b3952-90-GFP	BBa_J23118	CGCGCCTTGACGGCTAGCTCAGTCCTAGGTATTGTGCTAGCCGTCG	apFAB923	ATCTTAATCTAGCGTGGGAGAGTTTCATA	BBa_J23118--apFAB923	CGCGCCTTGACGGCTAGCTCAGTCCTAGGTATTGTGCTAGCCGTCGATCTTAATCTAGCGTGGGAGAGTTTCATA	atgacatcatccgccggacagcgcatcagctgtaacgttgtggaaacgcgccgcgatgatgtggcgcgcattttcaacattcagcgttat	0.976128	0.665325	0.120378
RS9-b3952-90-GFP	apFAB55	CGCGCCTTGACATAAAGTCTAACCTATAGGTATAATGTGTGGATCTGGC	apFAB876	ATCTTAATCTAGCTAGGGATATTTTCATA	apFAB55--apFAB876	CGCGCCTTGACATAAAGTCTAACCTATAGGTATAATGTGTGGATCTGGCATCTTAATCTAGCTAGGGATATTTTCATA	atgacatcatccgccggacagcgcatcagctgtaacgttgtggaaacgcgccgcgatgatgtggcgcgcattttcaacattcagcgttat	-1.01776	0.0999197	-0.3447
RS10-b3952-90-GFP	apFAB70	CGCGCCTTGACATCGCATCTTTTTGTACCTATAATGTGTGGATAGAGT	BBa_J61127	TCTAGAGAAAGAGTGGAACTACCATA	apFAB70--BBa_J61127	CGCGCCTTGACATCGCATCTTTTTGTACCTATAATGTGTGGATAGAGTTCTAGAGAAAGAGTGGAACTACCATA	atgacatcatccgccggacagcgcatcagctgtaacgttgtggaaacgcgccgcgatgatgtggcgcgcattttcaacattcagcgttat	0.0924123	0.243148	-0.409579
RS11-b3952-90-GFP	apFAB47	CGCGCCAAAAAGAGTATTGACTTCGCATCTTTTTGTACCCATAATTATTTCATTCACA	B0032_RBS	TCACACAGGAAAGGCCCATA	apFAB47--B0032_RBS	CGCGCCAAAAAGAGTATTGACTTCGCATCTTTTTGTACCCATAATTATTTCATTCACATCACACAGGAAAGGCCCATA	atgacatcatccgccggacagcgcatcagctgtaacgttgtggaaacgcgccgcgatgatgtggcgcgcattttcaacattcagcgttat	0.624952	0.89381	0.265861
RS12-b3952-90-GFP	BBa_J23119	CGCGCCTTGACAGCTAGCTCAGTCCTAGGTATAATGCTAGCACGAA	BBa_J61129	TCTAGAGAAAGATTGGACGTACCATA	BBa_J23119--BBa_J61129	CGCGCCTTGACAGCTAGCTCAGTCCTAGGTATAATGCTAGCACGAATCTAGAGAAAGATTGGACGTACCATA	atgacatcatccgccggacagcgcatcagctgtaacgttgtggaaacgcgccgcgatgatgtggcgcgcattttcaacattcagcgttat	3.70224	0.561938	-0.233882
RS13-b3952-90-GFP	apFAB277	CGCGCCTTCCCTATTAATCATCCGGCTCGTATAATGTGTGGAATTTA	apFAB876	ATCTTAATCTAGCTAGGGATATTTTCATA	apFAB277--apFAB876	CGCGCCTTCCCTATTAATCATCCGGCTCGTATAATGTGTGGAATTTAATCTTAATCTAGCTAGGGATATTTTCATA	atgacatcatccgccggacagcgcatcagctgtaacgttgtggaaacgcgccgcgatgatgtggcgcgcattttcaacattcagcgttat	-0.728316	-0.0583026	-0.504689
RS14-b3952-90-GFP	BBa_J23115	CGCGCCTTTATAGCTAGCTCAGCCCTTGGTACAATGCTAGCGCCTG	apFAB904	ATCTTAATCTAGCGGGGGATTTTTTCATA	BBa_J23115--apFAB904	CGCGCCTTTATAGCTAGCTCAGCCCTTGGTACAATGCTAGCGCCTGATCTTAATCTAGCGGGGGATTTTTTCATA	atgacatcatccgccggacagcgcatcagctgtaacgttgtggaaacgcgccgcgatgatgtggcgcgcattttcaacattcagcgttat	2.35988	0.518747	0.0735362
RS15-b3952-90-GFP	BBa_J23109	CGCCtttacagctagctcagtcctagggactgtgctagc	apFAB917	ATCTTAATCTAGCGGAGGAGACTTTCATA	BBa_J23109--apFAB917	CGCGCCtttacagctagctcagtcctagggactgtgctagcATCTTAATCTAGCGGAGGAGACTTTCATA	atgacatcatccgccggacagcgcatcagctgtaacgttgtggaaacgcgccgcgatgatgtggcgcgcattttcaacattcagcgttat	-1.47252	-0.026588	-0.498266
RS1-b3952-135-GFP	apFAB75	CGCGCCTTGACATTTATCCCTTGCGGCGATATAATGTGTGGATAAGTG	JBEI_RBS	AAAGATCTTTTAAGAAGGAGATATACATA	apFAB75--JBEI_RBS	CGCGCCTTGACATTTATCCCTTGCGGCGATATAATGTGTGGATAAGTGAAAGATCTTTTAAGAAGGAGATATACATA	atgacatcatccgccggacagcgcatcagctgtaacgttgtggaaacgcgccgcgatgatgtggcgcgcattttcaacattcagcgttattcactgaatgacggcgagggcattcgtacggtggtcttttttaaa	44.3758	14.7796	10.6926
RS2-b3952-135-GFP	BBa_J23119	CGCGCCTTGACAGCTAGCTCAGTCCTAGGTATAATGCTAGCACGAA	apFAB917	ATCTTAATCTAGCGGAGGAGACTTTCATA	BBa_J23119--apFAB917	CGCGCCTTGACAGCTAGCTCAGTCCTAGGTATAATGCTAGCACGAAATCTTAATCTAGCGGAGGAGACTTTCATA	atgacatcatccgccggacagcgcatcagctgtaacgttgtggaaacgcgccgcgatgatgtggcgcgcattttcaacattcagcgttattcactgaatgacggcgagggcattcgtacggtggtcttttttaaa	6.65384	2.71879	1.55632
RS3-b3952-135-GFP	apFAB46	CGCGCCAAAAAGAGTATTGACTTCGCATCTTTTTGTACCTATAATAGATTCATTGCTA	BBa_J61113	TCTAGAGAAAGAGTGGAAAAACCATA	apFAB46--BBa_J61113	CGCGCCAAAAAGAGTATTGACTTCGCATCTTTTTGTACCTATAATAGATTCATTGCTATCTAGAGAAAGAGTGGAAAAACCATA	atgacatcatccgccggacagcgcatcagctgtaacgttgtggaaacgcgccgcgatgatgtggcgcgcattttcaacattcagcgttattcactgaatgacggcgagggcattcgtacggtggtcttttttaaa	3.68678	1.55793	0.981597
RS4-b3952-135-GFP	pTrc*	CGCGCCTTGACAATTAATCATCCGGCTCGTATAATGTGTGGAATTGTGAGATGAG	apFAB912	ATCTTAATCTAGCTAGGGAGTGTTTCATA	pTrc*--apFAB912	CGCGCCTTGACAATTAATCATCCGGCTCGTATAATGTGTGGAATTGTGAGATGAGATCTTAATCTAGCTAGGGAGTGTTTCATA	atgacatcatccgccggacagcgcatcagctgtaacgttgtggaaacgcgccgcgatgatgtggcgcgcattttcaacattcagcgttattcactgaatgacggcgagggcattcgtacggtggtcttttttaaa	24.331	11.6762	3.77787
RS5-b3952-135-GFP	apFAB57	CGCGCCTTGACATAAAGTCTAACCTATAGGCATAATTATTTCATCCGAC	apFAB904	ATCTTAATCTAGCGGGGGATTTTTTCATA	apFAB57--apFAB904	CGCGCCTTGACATAAAGTCTAACCTATAGGCATAATTATTTCATCCGACATCTTAATCTAGCGGGGGATTTTTTCATA	atgacatcatccgccggacagcgcatcagctgtaacgttgtggaaacgcgccgcgatgatgtggcgcgcattttcaacattcagcgttattcactgaatgacggcgagggcattcgtacggtggtcttttttaaa	0.135102	0.447674	0.255914
RS6-b3952-135-GFP	BBa_J23100	CGCGCCTTGACGGCTAGCTCAGTCCTAGGTACAGTGCTAGCTTAAT	apFAB918	ATCTTAATCTAGCTAGGGAACGTTTCATA	BBa_J23100--apFAB918	CGCGCCTTGACGGCTAGCTCAGTCCTAGGTACAGTGCTAGCTTAATATCTTAATCTAGCTAGGGAACGTTTCATA	atgacatcatccgccggacagcgcatcagctgtaacgttgtggaaacgcgccgcgatgatgtggcgcgcattttcaacattcagcgttattcactgaatgacggcgagggcattcgtacggtggtcttttttaaa	25.8342	9.04171	0.519847
RS7-b3952-135-GFP	BBa_J23105	CGCGCCTTTACGGCTAGCTCAGTCCTAGGTACTATGCTAGCAAGGT	apFAB857	ATCTTAATCTAGCTGAGGAAAGTTTCATA	BBa_J23105--apFAB857	CGCGCCTTTACGGCTAGCTCAGTCCTAGGTACTATGCTAGCAAGGTATCTTAATCTAGCTGAGGAAAGTTTCATA	atgacatcatccgccggacagcgcatcagctgtaacgttgtggaaacgcgccgcgatgatgtggcgcgcattttcaacattcagcgttattcactgaatgacggcgagggcattcgtacggtggtcttttttaaa	-0.661941	0.209847	-0.0201502
RS8-b3952-135-GFP	BBa_J23118	CGCGCCTTGACGGCTAGCTCAGTCCTAGGTATTGTGCTAGCCGTCG	apFAB923	ATCTTAATCTAGCGTGGGAGAGTTTCATA	BBa_J23118--apFAB923	CGCGCCTTGACGGCTAGCTCAGTCCTAGGTATTGTGCTAGCCGTCGATCTTAATCTAGCGTGGGAGAGTTTCATA	atgacatcatccgccggacagcgcatcagctgtaacgttgtggaaacgcgccgcgatgatgtggcgcgcattttcaacattcagcgttattcactgaatgacggcgagggcattcgtacggtggtcttttttaaa	8.88139	1.49327	1.08192
RS9-b3952-135-GFP	apFAB55	CGCGCCTTGACATAAAGTCTAACCTATAGGTATAATGTGTGGATCTGGC	apFAB876	ATCTTAATCTAGCTAGGGATATTTTCATA	apFAB55--apFAB876	CGCGCCTTGACATAAAGTCTAACCTATAGGTATAATGTGTGGATCTGGCATCTTAATCTAGCTAGGGATATTTTCATA	atgacatcatccgccggacagcgcatcagctgtaacgttgtggaaacgcgccgcgatgatgtggcgcgcattttcaacattcagcgttattcactgaatgacggcgagggcattcgtacggtggtcttttttaaa	15.3966	0.582342	0.421326
RS10-b3952-135-GFP	apFAB70	CGCGCCTTGACATCGCATCTTTTTGTACCTATAATGTGTGGATAGAGT	BBa_J61127	TCTAGAGAAAGAGTGGAACTACCATA	apFAB70--BBa_J61127	CGCGCCTTGACATCGCATCTTTTTGTACCTATAATGTGTGGATAGAGTTCTAGAGAAAGAGTGGAACTACCATA	atgacatcatccgccggacagcgcatcagctgtaacgttgtggaaacgcgccgcgatgatgtggcgcgcattttcaacattcagcgttattcactgaatgacggcgagggcattcgtacggtggtcttttttaaa	1.46895	1.3384	0.89263
RS11-b3952-135-GFP	apFAB47	CGCGCCAAAAAGAGTATTGACTTCGCATCTTTTTGTACCCATAATTATTTCATTCACA	B0032_RBS	TCACACAGGAAAGGCCCATA	apFAB47--B0032_RBS	CGCGCCAAAAAGAGTATTGACTTCGCATCTTTTTGTACCCATAATTATTTCATTCACATCACACAGGAAAGGCCCATA	atgacatcatccgccggacagcgcatcagctgtaacgttgtggaaacgcgccgcgatgatgtggcgcgcattttcaacattcagcgttattcactgaatgacggcgagggcattcgtacggtggtcttttttaaa	5.03264	10.9417	1.20388
RS12-b3952-135-GFP	BBa_J23119	CGCGCCTTGACAGCTAGCTCAGTCCTAGGTATAATGCTAGCACGAA	BBa_J61129	TCTAGAGAAAGATTGGACGTACCATA	BBa_J23119--BBa_J61129	CGCGCCTTGACAGCTAGCTCAGTCCTAGGTATAATGCTAGCACGAATCTAGAGAAAGATTGGACGTACCATA	atgacatcatccgccggacagcgcatcagctgtaacgttgtggaaacgcgccgcgatgatgtggcgcgcattttcaacattcagcgttattcactgaatgacggcgagggcattcgtacggtggtcttttttaaa	0.391875	0.779032	0.507803
RS13-b3952-135-GFP	apFAB277	CGCGCCTTCCCTATTAATCATCCGGCTCGTATAATGTGTGGAATTTA	apFAB876	ATCTTAATCTAGCTAGGGATATTTTCATA	apFAB277--apFAB876	CGCGCCTTCCCTATTAATCATCCGGCTCGTATAATGTGTGGAATTTAATCTTAATCTAGCTAGGGATATTTTCATA	atgacatcatccgccggacagcgcatcagctgtaacgttgtggaaacgcgccgcgatgatgtggcgcgcattttcaacattcagcgttattcactgaatgacggcgagggcattcgtacggtggtcttttttaaa	9.58962	7.92393	0.66004
RS14-b3952-135-GFP	BBa_J23115	CGCGCCTTTATAGCTAGCTCAGCCCTTGGTACAATGCTAGCGCCTG	apFAB904	ATCTTAATCTAGCGGGGGATTTTTTCATA	BBa_J23115--apFAB904	CGCGCCTTTATAGCTAGCTCAGCCCTTGGTACAATGCTAGCGCCTGATCTTAATCTAGCGGGGGATTTTTTCATA	atgacatcatccgccggacagcgcatcagctgtaacgttgtggaaacgcgccgcgatgatgtggcgcgcattttcaacattcagcgttattcactgaatgacggcgagggcattcgtacggtggtcttttttaaa	-0.360851	0.0175014	-0.0686025
RS15-b3952-135-GFP	BBa_J23109	CGCCtttacagctagctcagtcctagggactgtgctagc	apFAB917	ATCTTAATCTAGCGGAGGAGACTTTCATA	BBa_J23109--apFAB917	CGCGCCtttacagctagctcagtcctagggactgtgctagcATCTTAATCTAGCGGAGGAGACTTTCATA	atgacatcatccgccggacagcgcatcagctgtaacgttgtggaaacgcgccgcgatgatgtggcgcgcattttcaacattcagcgttattcactgaatgacggcgagggcattcgtacggtggtcttttttaaa	-0.114411	0.222567	0.260653
RS1-b3952-180-GFP	apFAB75	CGCGCCTTGACATTTATCCCTTGCGGCGATATAATGTGTGGATAAGTG	JBEI_RBS	AAAGATCTTTTAAGAAGGAGATATACATA	apFAB75--JBEI_RBS	CGCGCCTTGACATTTATCCCTTGCGGCGATATAATGTGTGGATAAGTGAAAGATCTTTTAAGAAGGAGATATACATA	atgacatcatccgccggacagcgcatcagctgtaacgttgtggaaacgcgccgcgatgatgtggcgcgcattttcaacattcagcgttattcactgaatgacggcgagggcattcgtacggtggtcttttttaaaggctgtccgcatctttgcccgtggtgtgctaatccggagtcgatc	80.5127	14.1428	8.53011
RS2-b3952-180-GFP	BBa_J23119	CGCGCCTTGACAGCTAGCTCAGTCCTAGGTATAATGCTAGCACGAA	apFAB917	ATCTTAATCTAGCGGAGGAGACTTTCATA	BBa_J23119--apFAB917	CGCGCCTTGACAGCTAGCTCAGTCCTAGGTATAATGCTAGCACGAAATCTTAATCTAGCGGAGGAGACTTTCATA	atgacatcatccgccggacagcgcatcagctgtaacgttgtggaaacgcgccgcgatgatgtggcgcgcattttcaacattcagcgttattcactgaatgacggcgagggcattcgtacggtggtcttttttaaaggctgtccgcatctttgcccgtggtgtgctaatccggagtcgatc	1.75485	1.15528	0.724339
RS3-b3952-180-GFP	apFAB46	CGCGCCAAAAAGAGTATTGACTTCGCATCTTTTTGTACCTATAATAGATTCATTGCTA	BBa_J61113	TCTAGAGAAAGAGTGGAAAAACCATA	apFAB46--BBa_J61113	CGCGCCAAAAAGAGTATTGACTTCGCATCTTTTTGTACCTATAATAGATTCATTGCTATCTAGAGAAAGAGTGGAAAAACCATA	atgacatcatccgccggacagcgcatcagctgtaacgttgtggaaacgcgccgcgatgatgtggcgcgcattttcaacattcagcgttattcactgaatgacggcgagggcattcgtacggtggtcttttttaaaggctgtccgcatctttgcccgtggtgtgctaatccggagtcgatc	2.78865	5.32516	0.35597
RS4-b3952-180-GFP	pTrc*	CGCGCCTTGACAATTAATCATCCGGCTCGTATAATGTGTGGAATTGTGAGATGAG	apFAB912	ATCTTAATCTAGCTAGGGAGTGTTTCATA	pTrc*--apFAB912	CGCGCCTTGACAATTAATCATCCGGCTCGTATAATGTGTGGAATTGTGAGATGAGATCTTAATCTAGCTAGGGAGTGTTTCATA	atgacatcatccgccggacagcgcatcagctgtaacgttgtggaaacgcgccgcgatgatgtggcgcgcattttcaacattcagcgttattcactgaatgacggcgagggcattcgtacggtggtcttttttaaaggctgtccgcatctttgcccgtggtgtgctaatccggagtcgatc	11.2884	3.75793	2.62105
RS5-b3952-180-GFP	apFAB57	CGCGCCTTGACATAAAGTCTAACCTATAGGCATAATTATTTCATCCGAC	apFAB904	ATCTTAATCTAGCGGGGGATTTTTTCATA	apFAB57--apFAB904	CGCGCCTTGACATAAAGTCTAACCTATAGGCATAATTATTTCATCCGACATCTTAATCTAGCGGGGGATTTTTTCATA	atgacatcatccgccggacagcgcatcagctgtaacgttgtggaaacgcgccgcgatgatgtggcgcgcattttcaacattcagcgttattcactgaatgacggcgagggcattcgtacggtggtcttttttaaaggctgtccgcatctttgcccgtggtgtgctaatccggagtcgatc	-0.218848	0.378064	-0.138869
RS6-b3952-180-GFP	BBa_J23100	CGCGCCTTGACGGCTAGCTCAGTCCTAGGTACAGTGCTAGCTTAAT	apFAB918	ATCTTAATCTAGCTAGGGAACGTTTCATA	BBa_J23100--apFAB918	CGCGCCTTGACGGCTAGCTCAGTCCTAGGTACAGTGCTAGCTTAATATCTTAATCTAGCTAGGGAACGTTTCATA	atgacatcatccgccggacagcgcatcagctgtaacgttgtggaaacgcgccgcgatgatgtggcgcgcattttcaacattcagcgttattcactgaatgacggcgagggcattcgtacggtggtcttttttaaaggctgtccgcatctttgcccgtggtgtgctaatccggagtcgatc	0.142579	0.394824	0.0385078
RS7-b3952-180-GFP	BBa_J23105	CGCGCCTTTACGGCTAGCTCAGTCCTAGGTACTATGCTAGCAAGGT	apFAB857	ATCTTAATCTAGCTGAGGAAAGTTTCATA	BBa_J23105--apFAB857	CGCGCCTTTACGGCTAGCTCAGTCCTAGGTACTATGCTAGCAAGGTATCTTAATCTAGCTGAGGAAAGTTTCATA	atgacatcatccgccggacagcgcatcagctgtaacgttgtggaaacgcgccgcgatgatgtggcgcgcattttcaacattcagcgttattcactgaatgacggcgagggcattcgtacggtggtcttttttaaaggctgtccgcatctttgcccgtggtgtgctaatccggagtcgatc	3.48654	0.534763	0.0553607
RS8-b3952-180-GFP	BBa_J23118	CGCGCCTTGACGGCTAGCTCAGTCCTAGGTATTGTGCTAGCCGTCG	apFAB923	ATCTTAATCTAGCGTGGGAGAGTTTCATA	BBa_J23118--apFAB923	CGCGCCTTGACGGCTAGCTCAGTCCTAGGTATTGTGCTAGCCGTCGATCTTAATCTAGCGTGGGAGAGTTTCATA	atgacatcatccgccggacagcgcatcagctgtaacgttgtggaaacgcgccgcgatgatgtggcgcgcattttcaacattcagcgttattcactgaatgacggcgagggcattcgtacggtggtcttttttaaaggctgtccgcatctttgcccgtggtgtgctaatccggagtcgatc	2.26841	0.971806	0.599503
RS9-b3952-180-GFP	apFAB55	CGCGCCTTGACATAAAGTCTAACCTATAGGTATAATGTGTGGATCTGGC	apFAB876	ATCTTAATCTAGCTAGGGATATTTTCATA	apFAB55--apFAB876	CGCGCCTTGACATAAAGTCTAACCTATAGGTATAATGTGTGGATCTGGCATCTTAATCTAGCTAGGGATATTTTCATA	atgacatcatccgccggacagcgcatcagctgtaacgttgtggaaacgcgccgcgatgatgtggcgcgcattttcaacattcagcgttattcactgaatgacggcgagggcattcgtacggtggtcttttttaaaggctgtccgcatctttgcccgtggtgtgctaatccggagtcgatc	-0.783909	0.0934367	-0.0788375
RS10-b3952-180-GFP	apFAB70	CGCGCCTTGACATCGCATCTTTTTGTACCTATAATGTGTGGATAGAGT	BBa_J61127	TCTAGAGAAAGAGTGGAACTACCATA	apFAB70--BBa_J61127	CGCGCCTTGACATCGCATCTTTTTGTACCTATAATGTGTGGATAGAGTTCTAGAGAAAGAGTGGAACTACCATA	atgacatcatccgccggacagcgcatcagctgtaacgttgtggaaacgcgccgcgatgatgtggcgcgcattttcaacattcagcgttattcactgaatgacggcgagggcattcgtacggtggtcttttttaaaggctgtccgcatctttgcccgtggtgtgctaatccggagtcgatc	0.986724	0.381485	-0.142648
RS11-b3952-180-GFP	apFAB47	CGCGCCAAAAAGAGTATTGACTTCGCATCTTTTTGTACCCATAATTATTTCATTCACA	B0032_RBS	TCACACAGGAAAGGCCCATA	apFAB47--B0032_RBS	CGCGCCAAAAAGAGTATTGACTTCGCATCTTTTTGTACCCATAATTATTTCATTCACATCACACAGGAAAGGCCCATA	atgacatcatccgccggacagcgcatcagctgtaacgttgtggaaacgcgccgcgatgatgtggcgcgcattttcaacattcagcgttattcactgaatgacggcgagggcattcgtacggtggtcttttttaaaggctgtccgcatctttgcccgtggtgtgctaatccggagtcgatc	0.326777	0.600404	0.383269
RS12-b3952-180-GFP	BBa_J23119	CGCGCCTTGACAGCTAGCTCAGTCCTAGGTATAATGCTAGCACGAA	BBa_J61129	TCTAGAGAAAGATTGGACGTACCATA	BBa_J23119--BBa_J61129	CGCGCCTTGACAGCTAGCTCAGTCCTAGGTATAATGCTAGCACGAATCTAGAGAAAGATTGGACGTACCATA	atgacatcatccgccggacagcgcatcagctgtaacgttgtggaaacgcgccgcgatgatgtggcgcgcattttcaacattcagcgttattcactgaatgacggcgagggcattcgtacggtggtcttttttaaaggctgtccgcatctttgcccgtggtgtgctaatccggagtcgatc	1.19642	0.399217	-0.050304
RS13-b3952-180-GFP	apFAB277	CGCGCCTTCCCTATTAATCATCCGGCTCGTATAATGTGTGGAATTTA	apFAB876	ATCTTAATCTAGCTAGGGATATTTTCATA	apFAB277--apFAB876	CGCGCCTTCCCTATTAATCATCCGGCTCGTATAATGTGTGGAATTTAATCTTAATCTAGCTAGGGATATTTTCATA	atgacatcatccgccggacagcgcatcagctgtaacgttgtggaaacgcgccgcgatgatgtggcgcgcattttcaacattcagcgttattcactgaatgacggcgagggcattcgtacggtggtcttttttaaaggctgtccgcatctttgcccgtggtgtgctaatccggagtcgatc	-1.01503	-0.0733688	-0.264582
RS14-b3952-180-GFP	BBa_J23115	CGCGCCTTTATAGCTAGCTCAGCCCTTGGTACAATGCTAGCGCCTG	apFAB904	ATCTTAATCTAGCGGGGGATTTTTTCATA	BBa_J23115--apFAB904	CGCGCCTTTATAGCTAGCTCAGCCCTTGGTACAATGCTAGCGCCTGATCTTAATCTAGCGGGGGATTTTTTCATA	atgacatcatccgccggacagcgcatcagctgtaacgttgtggaaacgcgccgcgatgatgtggcgcgcattttcaacattcagcgttattcactgaatgacggcgagggcattcgtacggtggtcttttttaaaggctgtccgcatctttgcccgtggtgtgctaatccggagtcgatc	3.04471	4.42805	0.79137
RS15-b3952-180-GFP	BBa_J23109	CGCCtttacagctagctcagtcctagggactgtgctagc	apFAB917	ATCTTAATCTAGCGGAGGAGACTTTCATA	BBa_J23109--apFAB917	CGCGCCtttacagctagctcagtcctagggactgtgctagcATCTTAATCTAGCGGAGGAGACTTTCATA	atgacatcatccgccggacagcgcatcagctgtaacgttgtggaaacgcgccgcgatgatgtggcgcgcattttcaacattcagcgttattcactgaatgacggcgagggcattcgtacggtggtcttttttaaaggctgtccgcatctttgcccgtggtgtgctaatccggagtcgatc	-1.25706	-0.070139	-0.203258
RS2-icd-P.p-90-GFP	BBa_J23119	CGCGCCTTGACAGCTAGCTCAGTCCTAGGTATAATGCTAGCACGAA	apFAB917	ATCTTAATCTAGCGGAGGAGACTTTCATA	BBa_J23119--apFAB917	CGCGCCTTGACAGCTAGCTCAGTCCTAGGTATAATGCTAGCACGAAATCTTAATCTAGCGGAGGAGACTTTCATA	CGCGCCTTGACAGCTAGCTCAGTCCTAGGTATAATGCTAGCACGAAATCTTAATCTAGCGGAGGAGACTTTCATAatgggataccagaaaatcaaggttccgaccgacggcaccaaaattaccgtcaatgcagaccattcgcttaacgtgcctgaccatccgatc	658.908	345.367	174.345
RS4-icd-P.p-90-GFP	pTrc*	CGCGCCTTGACAATTAATCATCCGGCTCGTATAATGTGTGGAATTGTGAGATGAG	apFAB912	ATCTTAATCTAGCTAGGGAGTGTTTCATA	pTrc*--apFAB912	CGCGCCTTGACAATTAATCATCCGGCTCGTATAATGTGTGGAATTGTGAGATGAGATCTTAATCTAGCTAGGGAGTGTTTCATA	CGCGCCTTGACAATTAATCATCCGGCTCGTATAATGTGTGGAATTGTGAGATGAGATCTTAATCTAGCTAGGGAGTGTTTCATAatgggataccagaaaatcaaggttccgaccgacggcaccaaaattaccgtcaatgcagaccattcgcttaacgtgcctgaccatccgatc	347.393	181.459	109.026
RS6-icd-P.p-90-GFP	BBa_J23100	CGCGCCTTGACGGCTAGCTCAGTCCTAGGTACAGTGCTAGCTTAAT	apFAB918	ATCTTAATCTAGCTAGGGAACGTTTCATA	BBa_J23100--apFAB918	CGCGCCTTGACGGCTAGCTCAGTCCTAGGTACAGTGCTAGCTTAATATCTTAATCTAGCTAGGGAACGTTTCATA	CGCGCCTTGACGGCTAGCTCAGTCCTAGGTACAGTGCTAGCTTAATATCTTAATCTAGCTAGGGAACGTTTCATAatgggataccagaaaatcaaggttccgaccgacggcaccaaaattaccgtcaatgcagaccattcgcttaacgtgcctgaccatccgatc	122.948	43.3531	27.6485
RS9-icd-P.p-90-GFP	apFAB55	CGCGCCTTGACATAAAGTCTAACCTATAGGTATAATGTGTGGATCTGGC	apFAB876	ATCTTAATCTAGCTAGGGATATTTTCATA	apFAB55--apFAB876	CGCGCCTTGACATAAAGTCTAACCTATAGGTATAATGTGTGGATCTGGCATCTTAATCTAGCTAGGGATATTTTCATA	CGCGCCTTGACATAAAGTCTAACCTATAGGTATAATGTGTGGATCTGGCATCTTAATCTAGCTAGGGATATTTTCATAatgggataccagaaaatcaaggttccgaccgacggcaccaaaattaccgtcaatgcagaccattcgcttaacgtgcctgaccatccgatc	7.88031	2.66368	1.88102
RS11-icd-P.p-90-GFP	apFAB47	CGCGCCAAAAAGAGTATTGACTTCGCATCTTTTTGTACCCATAATTATTTCATTCACA	B0032_RBS	TCACACAGGAAAGGCCCATA	apFAB47--B0032_RBS	CGCGCCAAAAAGAGTATTGACTTCGCATCTTTTTGTACCCATAATTATTTCATTCACATCACACAGGAAAGGCCCATA	CGCGCCAAAAAGAGTATTGACTTCGCATCTTTTTGTACCCATAATTATTTCATTCACATCACACAGGAAAGGCCCATAatgggataccagaaaatcaaggttccgaccgacggcaccaaaattaccgtcaatgcagaccattcgcttaacgtgcctgaccatccgatc	100.034	46.0128	30.1238
RS12-icd-P.p-90-GFP	BBa_J23119	CGCGCCTTGACAGCTAGCTCAGTCCTAGGTATAATGCTAGCACGAA	BBa_J61129	TCTAGAGAAAGATTGGACGTACCATA	BBa_J23119--BBa_J61129	CGCGCCTTGACAGCTAGCTCAGTCCTAGGTATAATGCTAGCACGAATCTAGAGAAAGATTGGACGTACCATA	CGCGCCTTGACAGCTAGCTCAGTCCTAGGTATAATGCTAGCACGAATCTAGAGAAAGATTGGACGTACCATAatgggataccagaaaatcaaggttccgaccgacggcaccaaaattaccgtcaatgcagaccattcgcttaacgtgcctgaccatccgatc	53.3582	26.8	19.1061
RS13-icd-P.p-90-GFP	apFAB277	CGCGCCTTCCCTATTAATCATCCGGCTCGTATAATGTGTGGAATTTA	apFAB876	ATCTTAATCTAGCTAGGGATATTTTCATA	apFAB277--apFAB876	CGCGCCTTCCCTATTAATCATCCGGCTCGTATAATGTGTGGAATTTAATCTTAATCTAGCTAGGGATATTTTCATA	CGCGCCTTCCCTATTAATCATCCGGCTCGTATAATGTGTGGAATTTAATCTTAATCTAGCTAGGGATATTTTCATAatgggataccagaaaatcaaggttccgaccgacggcaccaaaattaccgtcaatgcagaccattcgcttaacgtgcctgaccatccgatc	6.49579	2.31826	1.65416
RS14-icd-P.p-90-GFP	BBa_J23115	CGCGCCTTTATAGCTAGCTCAGCCCTTGGTACAATGCTAGCGCCTG	apFAB904	ATCTTAATCTAGCGGGGGATTTTTTCATA	BBa_J23115--apFAB904	CGCGCCTTTATAGCTAGCTCAGCCCTTGGTACAATGCTAGCGCCTGATCTTAATCTAGCGGGGGATTTTTTCATA	CGCGCCTTTATAGCTAGCTCAGCCCTTGGTACAATGCTAGCGCCTGATCTTAATCTAGCGGGGGATTTTTTCATAatgggataccagaaaatcaaggttccgaccgacggcaccaaaattaccgtcaatgcagaccattcgcttaacgtgcctgaccatccgatc	14.0117	5.23458	3.67986
RS2-icd-P.p-180-GFP	BBa_J23119	CGCGCCTTGACAGCTAGCTCAGTCCTAGGTATAATGCTAGCACGAA	apFAB917	ATCTTAATCTAGCGGAGGAGACTTTCATA	BBa_J23119--apFAB917	CGCGCCTTGACAGCTAGCTCAGTCCTAGGTATAATGCTAGCACGAAATCTTAATCTAGCGGAGGAGACTTTCATA	CGCGCCTTGACAGCTAGCTCAGTCCTAGGTATAATGCTAGCACGAAATCTTAATCTAGCGGAGGAGACTTTCATAatgggataccagaaaatcaaggttccgaccgacggcaccaaaattaccgtcaatgcagaccattcgcttaacgtgcctgaccatccgatcattccttacatcgaaggcgacgggatcggcgtcgatgtttcgccggtaatgatcaaggtggtcgatgccgccgtgcagaaggcctacggc	623.085	329.37	112.662
RS4-icd-P.p-180-GFP	pTrc*	CGCGCCTTGACAATTAATCATCCGGCTCGTATAATGTGTGGAATTGTGAGATGAG	apFAB912	ATCTTAATCTAGCTAGGGAGTGTTTCATA	pTrc*--apFAB912	CGCGCCTTGACAATTAATCATCCGGCTCGTATAATGTGTGGAATTGTGAGATGAGATCTTAATCTAGCTAGGGAGTGTTTCATA	CGCGCCTTGACAATTAATCATCCGGCTCGTATAATGTGTGGAATTGTGAGATGAGATCTTAATCTAGCTAGGGAGTGTTTCATAatgggataccagaaaatcaaggttccgaccgacggcaccaaaattaccgtcaatgcagaccattcgcttaacgtgcctgaccatccgatcattccttacatcgaaggcgacgggatcggcgtcgatgtttcgccggtaatgatcaaggtggtcgatgccgccgtgcagaaggcctacggc	390.39	177.731	76.5171
RS6-icd-P.p-180-GFP	BBa_J23100	CGCGCCTTGACGGCTAGCTCAGTCCTAGGTACAGTGCTAGCTTAAT	apFAB918	ATCTTAATCTAGCTAGGGAACGTTTCATA	BBa_J23100--apFAB918	CGCGCCTTGACGGCTAGCTCAGTCCTAGGTACAGTGCTAGCTTAATATCTTAATCTAGCTAGGGAACGTTTCATA	CGCGCCTTGACGGCTAGCTCAGTCCTAGGTACAGTGCTAGCTTAATATCTTAATCTAGCTAGGGAACGTTTCATAatgggataccagaaaatcaaggttccgaccgacggcaccaaaattaccgtcaatgcagaccattcgcttaacgtgcctgaccatccgatcattccttacatcgaaggcgacgggatcggcgtcgatgtttcgccggtaatgatcaaggtggtcgatgccgccgtgcagaaggcctacggc	87.054	23.7171	13.464
RS9-icd-P.p-180-GFP	apFAB55	CGCGCCTTGACATAAAGTCTAACCTATAGGTATAATGTGTGGATCTGGC	apFAB876	ATCTTAATCTAGCTAGGGATATTTTCATA	apFAB55--apFAB876	CGCGCCTTGACATAAAGTCTAACCTATAGGTATAATGTGTGGATCTGGCATCTTAATCTAGCTAGGGATATTTTCATA	CGCGCCTTGACATAAAGTCTAACCTATAGGTATAATGTGTGGATCTGGCATCTTAATCTAGCTAGGGATATTTTCATAatgggataccagaaaatcaaggttccgaccgacggcaccaaaattaccgtcaatgcagaccattcgcttaacgtgcctgaccatccgatcattccttacatcgaaggcgacgggatcggcgtcgatgtttcgccggtaatgatcaaggtggtcgatgccgccgtgcagaaggcctacggc	4.06463	1.16748	0.781552
RS11-icd-P.p-180-GFP	apFAB47	CGCGCCAAAAAGAGTATTGACTTCGCATCTTTTTGTACCCATAATTATTTCATTCACA	B0032_RBS	TCACACAGGAAAGGCCCATA	apFAB47--B0032_RBS	CGCGCCAAAAAGAGTATTGACTTCGCATCTTTTTGTACCCATAATTATTTCATTCACATCACACAGGAAAGGCCCATA	CGCGCCAAAAAGAGTATTGACTTCGCATCTTTTTGTACCCATAATTATTTCATTCACATCACACAGGAAAGGCCCATAatgggataccagaaaatcaaggttccgaccgacggcaccaaaattaccgtcaatgcagaccattcgcttaacgtgcctgaccatccgatcattccttacatcgaaggcgacgggatcggcgtcgatgtttcgccggtaatgatcaaggtggtcgatgccgccgtgcagaaggcctacggc	61.8401	24.6485	14.66
RS12-icd-P.p-180-GFP	BBa_J23119	CGCGCCTTGACAGCTAGCTCAGTCCTAGGTATAATGCTAGCACGAA	BBa_J61129	TCTAGAGAAAGATTGGACGTACCATA	BBa_J23119--BBa_J61129	CGCGCCTTGACAGCTAGCTCAGTCCTAGGTATAATGCTAGCACGAATCTAGAGAAAGATTGGACGTACCATA	CGCGCCTTGACAGCTAGCTCAGTCCTAGGTATAATGCTAGCACGAATCTAGAGAAAGATTGGACGTACCATAatgggataccagaaaatcaaggttccgaccgacggcaccaaaattaccgtcaatgcagaccattcgcttaacgtgcctgaccatccgatcattccttacatcgaaggcgacgggatcggcgtcgatgtttcgccggtaatgatcaaggtggtcgatgccgccgtgcagaaggcctacggc	35.2551	17.0984	10.8189
RS13-icd-P.p-180-GFP	apFAB277	CGCGCCTTCCCTATTAATCATCCGGCTCGTATAATGTGTGGAATTTA	apFAB876	ATCTTAATCTAGCTAGGGATATTTTCATA	apFAB277--apFAB876	CGCGCCTTCCCTATTAATCATCCGGCTCGTATAATGTGTGGAATTTAATCTTAATCTAGCTAGGGATATTTTCATA	CGCGCCTTCCCTATTAATCATCCGGCTCGTATAATGTGTGGAATTTAATCTTAATCTAGCTAGGGATATTTTCATAatgggataccagaaaatcaaggttccgaccgacggcaccaaaattaccgtcaatgcagaccattcgcttaacgtgcctgaccatccgatcattccttacatcgaaggcgacgggatcggcgtcgatgtttcgccggtaatgatcaaggtggtcgatgccgccgtgcagaaggcctacggc	3.27301	0.936516	0.573356
RS14-icd-P.p-180-GFP	BBa_J23115	CGCGCCTTTATAGCTAGCTCAGCCCTTGGTACAATGCTAGCGCCTG	apFAB904	ATCTTAATCTAGCGGGGGATTTTTTCATA	BBa_J23115--apFAB904	CGCGCCTTTATAGCTAGCTCAGCCCTTGGTACAATGCTAGCGCCTGATCTTAATCTAGCGGGGGATTTTTTCATA	CGCGCCTTTATAGCTAGCTCAGCCCTTGGTACAATGCTAGCGCCTGATCTTAATCTAGCGGGGGATTTTTTCATAatgggataccagaaaatcaaggttccgaccgacggcaccaaaattaccgtcaatgcagaccattcgcttaacgtgcctgaccatccgatcattccttacatcgaaggcgacgggatcggcgtcgatgtttcgccggtaatgatcaaggtggtcgatgccgccgtgcagaaggcctacggc	9.80663	2.87993	1.8726
RS2-gdhA-90-GFP	BBa_J23119	CGCGCCTTGACAGCTAGCTCAGTCCTAGGTATAATGCTAGCACGAA	apFAB917	ATCTTAATCTAGCGGAGGAGACTTTCATA	BBa_J23119--apFAB917	CGCGCCTTGACAGCTAGCTCAGTCCTAGGTATAATGCTAGCACGAAATCTTAATCTAGCGGAGGAGACTTTCATA	CGCGCCTTGACAGCTAGCTCAGTCCTAGGTATAATGCTAGCACGAAATCTTAATCTAGCGGAGGAGACTTTCATAatggatcagacatattctctggagtcattcctcaaccatgtccaaaagcgcgacccgaatcaaaccgagttcgcgcaagccgttcgtgaa	134.922	62.1983	33.7042
RS5-gdhA-90-GFP	apFAB57	CGCGCCTTGACATAAAGTCTAACCTATAGGCATAATTATTTCATCCGAC	apFAB904	ATCTTAATCTAGCGGGGGATTTTTTCATA	apFAB57--apFAB904	CGCGCCTTGACATAAAGTCTAACCTATAGGCATAATTATTTCATCCGACATCTTAATCTAGCGGGGGATTTTTTCATA	CGCGCCTTGACATAAAGTCTAACCTATAGGCATAATTATTTCATCCGACATCTTAATCTAGCGGGGGATTTTTTCATAatggatcagacatattctctggagtcattcctcaaccatgtccaaaagcgcgacccgaatcaaaccgagttcgcgcaagccgttcgtgaa	188.175	89.4234	42.9269
RS6-gdhA-90-GFP	BBa_J23100	CGCGCCTTGACGGCTAGCTCAGTCCTAGGTACAGTGCTAGCTTAAT	apFAB918	ATCTTAATCTAGCTAGGGAACGTTTCATA	BBa_J23100--apFAB918	CGCGCCTTGACGGCTAGCTCAGTCCTAGGTACAGTGCTAGCTTAATATCTTAATCTAGCTAGGGAACGTTTCATA	CGCGCCTTGACGGCTAGCTCAGTCCTAGGTACAGTGCTAGCTTAATATCTTAATCTAGCTAGGGAACGTTTCATAatggatcagacatattctctggagtcattcctcaaccatgtccaaaagcgcgacccgaatcaaaccgagttcgcgcaagccgttcgtgaa	54.7694	16.999	9.88035
RS9-gdhA-90-GFP	apFAB55	CGCGCCTTGACATAAAGTCTAACCTATAGGTATAATGTGTGGATCTGGC	apFAB876	ATCTTAATCTAGCTAGGGATATTTTCATA	apFAB55--apFAB876	CGCGCCTTGACATAAAGTCTAACCTATAGGTATAATGTGTGGATCTGGCATCTTAATCTAGCTAGGGATATTTTCATA	CGCGCCTTGACATAAAGTCTAACCTATAGGTATAATGTGTGGATCTGGCATCTTAATCTAGCTAGGGATATTTTCATAatggatcagacatattctctggagtcattcctcaaccatgtccaaaagcgcgacccgaatcaaaccgagttcgcgcaagccgttcgtgaa	21.2468	6.46353	4.20625
RS11-gdhA-90-GFP	apFAB47	CGCGCCAAAAAGAGTATTGACTTCGCATCTTTTTGTACCCATAATTATTTCATTCACA	B0032_RBS	TCACACAGGAAAGGCCCATA	apFAB47--B0032_RBS	CGCGCCAAAAAGAGTATTGACTTCGCATCTTTTTGTACCCATAATTATTTCATTCACATCACACAGGAAAGGCCCATA	CGCGCCAAAAAGAGTATTGACTTCGCATCTTTTTGTACCCATAATTATTTCATTCACATCACACAGGAAAGGCCCATAatggatcagacatattctctggagtcattcctcaaccatgtccaaaagcgcgacccgaatcaaaccgagttcgcgcaagccgttcgtgaa	29.0962	11.9751	7.52906
RS12-gdhA-90-GFP	BBa_J23119	CGCGCCTTGACAGCTAGCTCAGTCCTAGGTATAATGCTAGCACGAA	BBa_J61129	TCTAGAGAAAGATTGGACGTACCATA	BBa_J23119--BBa_J61129	CGCGCCTTGACAGCTAGCTCAGTCCTAGGTATAATGCTAGCACGAATCTAGAGAAAGATTGGACGTACCATA	CGCGCCTTGACAGCTAGCTCAGTCCTAGGTATAATGCTAGCACGAATCTAGAGAAAGATTGGACGTACCATAatggatcagacatattctctggagtcattcctcaaccatgtccaaaagcgcgacccgaatcaaaccgagttcgcgcaagccgttcgtgaa	0.608024	0.526176	0.301135
RS13-gdhA-90-GFP	apFAB277	CGCGCCTTCCCTATTAATCATCCGGCTCGTATAATGTGTGGAATTTA	apFAB876	ATCTTAATCTAGCTAGGGATATTTTCATA	apFAB277--apFAB876	CGCGCCTTCCCTATTAATCATCCGGCTCGTATAATGTGTGGAATTTAATCTTAATCTAGCTAGGGATATTTTCATA	CGCGCCTTCCCTATTAATCATCCGGCTCGTATAATGTGTGGAATTTAATCTTAATCTAGCTAGGGATATTTTCATAatggatcagacatattctctggagtcattcctcaaccatgtccaaaagcgcgacccgaatcaaaccgagttcgcgcaagccgttcgtgaa	2.3177	0.723769	0.456075
RS14-gdhA-90-GFP	BBa_J23115	CGCGCCTTTATAGCTAGCTCAGCCCTTGGTACAATGCTAGCGCCTG	apFAB904	ATCTTAATCTAGCGGGGGATTTTTTCATA	BBa_J23115--apFAB904	CGCGCCTTTATAGCTAGCTCAGCCCTTGGTACAATGCTAGCGCCTGATCTTAATCTAGCGGGGGATTTTTTCATA	CGCGCCTTTATAGCTAGCTCAGCCCTTGGTACAATGCTAGCGCCTGATCTTAATCTAGCGGGGGATTTTTTCATAatggatcagacatattctctggagtcattcctcaaccatgtccaaaagcgcgacccgaatcaaaccgagttcgcgcaagccgttcgtgaa	-0.0749043	0.0536951	0.00538669
RS2-gdhA-180-GFP	BBa_J23119	CGCGCCTTGACAGCTAGCTCAGTCCTAGGTATAATGCTAGCACGAA	apFAB917	ATCTTAATCTAGCGGAGGAGACTTTCATA	BBa_J23119--apFAB917	CGCGCCTTGACAGCTAGCTCAGTCCTAGGTATAATGCTAGCACGAAATCTTAATCTAGCGGAGGAGACTTTCATA	CGCGCCTTGACAGCTAGCTCAGTCCTAGGTATAATGCTAGCACGAAATCTTAATCTAGCGGAGGAGACTTTCATAatggatcagacatattctctggagtcattcctcaaccatgtccaaaagcgcgacccgaatcaaaccgagttcgcgcaagccgttcgtgaagtaatgaccacactctggccttttcttgaacaaaatccaaaatatcgccagatgtcattactggagcgtctggttgaaccggagcgcgtg	113.254	55.3929	31.2013
RS5-gdhA-180-GFP	apFAB57	CGCGCCTTGACATAAAGTCTAACCTATAGGCATAATTATTTCATCCGAC	apFAB904	ATCTTAATCTAGCGGGGGATTTTTTCATA	apFAB57--apFAB904	CGCGCCTTGACATAAAGTCTAACCTATAGGCATAATTATTTCATCCGACATCTTAATCTAGCGGGGGATTTTTTCATA	CGCGCCTTGACATAAAGTCTAACCTATAGGCATAATTATTTCATCCGACATCTTAATCTAGCGGGGGATTTTTTCATAatggatcagacatattctctggagtcattcctcaaccatgtccaaaagcgcgacccgaatcaaaccgagttcgcgcaagccgttcgtgaagtaatgaccacactctggccttttcttgaacaaaatccaaaatatcgccagatgtcattactggagcgtctggttgaaccggagcgcgtg	134.611	66.527	35.0368
RS6-gdhA-180-GFP	BBa_J23100	CGCGCCTTGACGGCTAGCTCAGTCCTAGGTACAGTGCTAGCTTAAT	apFAB918	ATCTTAATCTAGCTAGGGAACGTTTCATA	BBa_J23100--apFAB918	CGCGCCTTGACGGCTAGCTCAGTCCTAGGTACAGTGCTAGCTTAATATCTTAATCTAGCTAGGGAACGTTTCATA	CGCGCCTTGACGGCTAGCTCAGTCCTAGGTACAGTGCTAGCTTAATATCTTAATCTAGCTAGGGAACGTTTCATAatggatcagacatattctctggagtcattcctcaaccatgtccaaaagcgcgacccgaatcaaaccgagttcgcgcaagccgttcgtgaagtaatgaccacactctggccttttcttgaacaaaatccaaaatatcgccagatgtcattactggagcgtctggttgaaccggagcgcgtg	46.6683	16.9337	10.5214
RS9-gdhA-180-GFP	apFAB55	CGCGCCTTGACATAAAGTCTAACCTATAGGTATAATGTGTGGATCTGGC	apFAB876	ATCTTAATCTAGCTAGGGATATTTTCATA	apFAB55--apFAB876	CGCGCCTTGACATAAAGTCTAACCTATAGGTATAATGTGTGGATCTGGCATCTTAATCTAGCTAGGGATATTTTCATA	CGCGCCTTGACATAAAGTCTAACCTATAGGTATAATGTGTGGATCTGGCATCTTAATCTAGCTAGGGATATTTTCATAatggatcagacatattctctggagtcattcctcaaccatgtccaaaagcgcgacccgaatcaaaccgagttcgcgcaagccgttcgtgaagtaatgaccacactctggccttttcttgaacaaaatccaaaatatcgccagatgtcattactggagcgtctggttgaaccggagcgcgtg	10.9216	4.10225	2.80564
RS11-gdhA-180-GFP	apFAB47	CGCGCCAAAAAGAGTATTGACTTCGCATCTTTTTGTACCCATAATTATTTCATTCACA	B0032_RBS	TCACACAGGAAAGGCCCATA	apFAB47--B0032_RBS	CGCGCCAAAAAGAGTATTGACTTCGCATCTTTTTGTACCCATAATTATTTCATTCACATCACACAGGAAAGGCCCATA	CGCGCCAAAAAGAGTATTGACTTCGCATCTTTTTGTACCCATAATTATTTCATTCACATCACACAGGAAAGGCCCATAatggatcagacatattctctggagtcattcctcaaccatgtccaaaagcgcgacccgaatcaaaccgagttcgcgcaagccgttcgtgaagtaatgaccacactctggccttttcttgaacaaaatccaaaatatcgccagatgtcattactggagcgtctggttgaaccggagcgcgtg	15.3343	7.33908	5.16089
RS12-gdhA-180-GFP	BBa_J23119	CGCGCCTTGACAGCTAGCTCAGTCCTAGGTATAATGCTAGCACGAA	BBa_J61129	TCTAGAGAAAGATTGGACGTACCATA	BBa_J23119--BBa_J61129	CGCGCCTTGACAGCTAGCTCAGTCCTAGGTATAATGCTAGCACGAATCTAGAGAAAGATTGGACGTACCATA	CGCGCCTTGACAGCTAGCTCAGTCCTAGGTATAATGCTAGCACGAATCTAGAGAAAGATTGGACGTACCATAatggatcagacatattctctggagtcattcctcaaccatgtccaaaagcgcgacccgaatcaaaccgagttcgcgcaagccgttcgtgaagtaatgaccacactctggccttttcttgaacaaaatccaaaatatcgccagatgtcattactggagcgtctggttgaaccggagcgcgtg	0.283232	0.339116	0.243781
RS13-gdhA-180-GFP	apFAB277	CGCGCCTTCCCTATTAATCATCCGGCTCGTATAATGTGTGGAATTTA	apFAB876	ATCTTAATCTAGCTAGGGATATTTTCATA	apFAB277--apFAB876	CGCGCCTTCCCTATTAATCATCCGGCTCGTATAATGTGTGGAATTTAATCTTAATCTAGCTAGGGATATTTTCATA	CGCGCCTTCCCTATTAATCATCCGGCTCGTATAATGTGTGGAATTTAATCTTAATCTAGCTAGGGATATTTTCATAatggatcagacatattctctggagtcattcctcaaccatgtccaaaagcgcgacccgaatcaaaccgagttcgcgcaagccgttcgtgaagtaatgaccacactctggccttttcttgaacaaaatccaaaatatcgccagatgtcattactggagcgtctggttgaaccggagcgcgtg	0.630032	0.383273	0.211793
RS14-gdhA-180-GFP	BBa_J23115	CGCGCCTTTATAGCTAGCTCAGCCCTTGGTACAATGCTAGCGCCTG	apFAB904	ATCTTAATCTAGCGGGGGATTTTTTCATA	BBa_J23115--apFAB904	CGCGCCTTTATAGCTAGCTCAGCCCTTGGTACAATGCTAGCGCCTGATCTTAATCTAGCGGGGGATTTTTTCATA	CGCGCCTTTATAGCTAGCTCAGCCCTTGGTACAATGCTAGCGCCTGATCTTAATCTAGCGGGGGATTTTTTCATAatggatcagacatattctctggagtcattcctcaaccatgtccaaaagcgcgacccgaatcaaaccgagttcgcgcaagccgttcgtgaagtaatgaccacactctggccttttcttgaacaaaatccaaaatatcgccagatgtcattactggagcgtctggttgaaccggagcgcgtg	-0.366211	0.00586999	-0.0275329
RS8-LacZmut-45-GFP	BBa_J23118	CGCGCCTTGACGGCTAGCTCAGTCCTAGGTATTGTGCTAGCCGTCG	apFAB923	ATCTTAATCTAGCGTGGGAGAGTTTCATA	BBa_J23118--apFAB923	CGCGCCTTGACGGCTAGCTCAGTCCTAGGTATTGTGCTAGCCGTCGATCTTAATCTAGCGTGGGAGAGTTTCATA	CGCGCCTTGACGGCTAGCTCAGTCCTAGGTATTGTGCTAGCCGTCGATCTTAATCTAGCGTGGGAGAGTTTCATAATGACGATGATCACAGACAGTTTAGCAGTTGTACTCCAACGCCGC	125.277	44.1943	20.7961
RS8-LacZmut-90-GFP	BBa_J23118	CGCGCCTTGACGGCTAGCTCAGTCCTAGGTATTGTGCTAGCCGTCG	apFAB923	ATCTTAATCTAGCGTGGGAGAGTTTCATA	BBa_J23118--apFAB923	CGCGCCTTGACGGCTAGCTCAGTCCTAGGTATTGTGCTAGCCGTCGATCTTAATCTAGCGTGGGAGAGTTTCATA	CGCGCCTTGACGGCTAGCTCAGTCCTAGGTATTGTGCTAGCCGTCGATCTTAATCTAGCGTGGGAGAGTTTCATAATGACGATGATCACAGACAGTTTAGCAGTTGTACTCCAACGCCGCGACTGGGAGAATCCCGGTGTAACTCAATTAAACCGTTTGGCCGCC	111.063	44.1907	26.7483
RS8-LacZmut-135-GFP	BBa_J23118	CGCGCCTTGACGGCTAGCTCAGTCCTAGGTATTGTGCTAGCCGTCG	apFAB923	ATCTTAATCTAGCGTGGGAGAGTTTCATA	BBa_J23118--apFAB923	CGCGCCTTGACGGCTAGCTCAGTCCTAGGTATTGTGCTAGCCGTCGATCTTAATCTAGCGTGGGAGAGTTTCATA	CGCGCCTTGACGGCTAGCTCAGTCCTAGGTATTGTGCTAGCCGTCGATCTTAATCTAGCGTGGGAGAGTTTCATAATGACGATGATCACAGACAGTTTAGCAGTTGTACTCCAACGCCGCGACTGGGAGAATCCCGGTGTAACTCAATTAAACCGTTTGGCCGCCCACCCTCCCTTTGCTTCATGGCGCAACAGTGAGGAGGCACGTACC	96.9013	36.8574	23.9426
RS8-LacZmut-180-GFP	BBa_J23118	CGCGCCTTGACGGCTAGCTCAGTCCTAGGTATTGTGCTAGCCGTCG	apFAB923	ATCTTAATCTAGCGTGGGAGAGTTTCATA	BBa_J23118--apFAB923	CGCGCCTTGACGGCTAGCTCAGTCCTAGGTATTGTGCTAGCCGTCGATCTTAATCTAGCGTGGGAGAGTTTCATA	CGCGCCTTGACGGCTAGCTCAGTCCTAGGTATTGTGCTAGCCGTCGATCTTAATCTAGCGTGGGAGAGTTTCATAATGACGATGATCACAGACAGTTTAGCAGTTGTACTCCAACGCCGCGACTGGGAGAATCCCGGTGTAACTCAATTAAACCGTTTGGCCGCCCACCCTCCCTTTGCTTCATGGCGCAACAGTGAGGAGGCACGTACCGACCGCCCAAGTCAACAACTTCGTTCTTTAAATGGTGAATGGCGC	74.2134	25.8658	17.7034
RS8-icdmut-45-GFP	BBa_J23118	CGCGCCTTGACGGCTAGCTCAGTCCTAGGTATTGTGCTAGCCGTCG	apFAB923	ATCTTAATCTAGCGTGGGAGAGTTTCATA	BBa_J23118--apFAB923	CGCGCCTTGACGGCTAGCTCAGTCCTAGGTATTGTGCTAGCCGTCGATCTTAATCTAGCGTGGGAGAGTTTCATA	CGCGCCTTGACGGCTAGCTCAGTCCTAGGTATTGTGCTAGCCGTCGATCTTAATCTAGCGTGGGAGAGTTTCATAATGGAGTCAAAGGTCGTAGTACCTGCCCAAGGTAAGAAGATTACT	9.88489	3.61843	2.77617
RS8-icdmut-90-GFP	BBa_J23118	CGCGCCTTGACGGCTAGCTCAGTCCTAGGTATTGTGCTAGCCGTCG	apFAB923	ATCTTAATCTAGCGTGGGAGAGTTTCATA	BBa_J23118--apFAB923	CGCGCCTTGACGGCTAGCTCAGTCCTAGGTATTGTGCTAGCCGTCGATCTTAATCTAGCGTGGGAGAGTTTCATA	CGCGCCTTGACGGCTAGCTCAGTCCTAGGTATTGTGCTAGCCGTCGATCTTAATCTAGCGTGGGAGAGTTTCATAATGGAGTCAAAGGTCGTAGTACCTGCCCAAGGTAAGAAGATTACTTTACAAAATGGTAAGTTGAATGTACCAGAGAACCCTATCATTCCC	47.8394	14.642	10.3194
RS8-icdmut-135-GFP	BBa_J23118	CGCGCCTTGACGGCTAGCTCAGTCCTAGGTATTGTGCTAGCCGTCG	apFAB923	ATCTTAATCTAGCGTGGGAGAGTTTCATA	BBa_J23118--apFAB923	CGCGCCTTGACGGCTAGCTCAGTCCTAGGTATTGTGCTAGCCGTCGATCTTAATCTAGCGTGGGAGAGTTTCATA	CGCGCCTTGACGGCTAGCTCAGTCCTAGGTATTGTGCTAGCCGTCGATCTTAATCTAGCGTGGGAGAGTTTCATAATGGAGTCAAAGGTCGTAGTACCTGCCCAAGGTAAGAAGATTACTTTACAAAATGGTAAGTTGAATGTACCAGAGAACCCTATCATTCCCTATATCGAGGGAGACGGGATTGGAGTCGACGTCACCCCCGCCATG	70.1499	25.8166	18.1375
RS8-icdmut-180-GFP	BBa_J23118	CGCGCCTTGACGGCTAGCTCAGTCCTAGGTATTGTGCTAGCCGTCG	apFAB923	ATCTTAATCTAGCGTGGGAGAGTTTCATA	BBa_J23118--apFAB923	CGCGCCTTGACGGCTAGCTCAGTCCTAGGTATTGTGCTAGCCGTCGATCTTAATCTAGCGTGGGAGAGTTTCATA	CGCGCCTTGACGGCTAGCTCAGTCCTAGGTATTGTGCTAGCCGTCGATCTTAATCTAGCGTGGGAGAGTTTCATAATGGAGTCAAAGGTCGTAGTACCTGCCCAAGGTAAGAAGATTACTTTACAAAATGGTAAGTTGAATGTACCAGAGAACCCTATCATTCCCTATATCGAGGGAGACGGGATTGGAGTCGACGTCACCCCCGCCATGTTAAAGGTAGTAGACGCTGCCGTTGAGAAGGCGTACAAGGGTGAG	38.8278	9.839	6.70693
RS8-zwfmut-45-GFP	BBa_J23118	CGCGCCTTGACGGCTAGCTCAGTCCTAGGTATTGTGCTAGCCGTCG	apFAB923	ATCTTAATCTAGCGTGGGAGAGTTTCATA	BBa_J23118--apFAB923	CGCGCCTTGACGGCTAGCTCAGTCCTAGGTATTGTGCTAGCCGTCGATCTTAATCTAGCGTGGGAGAGTTTCATA	CGCGCCTTGACGGCTAGCTCAGTCCTAGGTATTGTGCTAGCCGTCGATCTTAATCTAGCGTGGGAGAGTTTCATAATGGCAGTTACACAAACTGCTCAAGCGTGCGACTTAGTTATCTTT	7.42237	2.55015	1.80793
RS8-zwfmut-90-GFP	BBa_J23118	CGCGCCTTGACGGCTAGCTCAGTCCTAGGTATTGTGCTAGCCGTCG	apFAB923	ATCTTAATCTAGCGTGGGAGAGTTTCATA	BBa_J23118--apFAB923	CGCGCCTTGACGGCTAGCTCAGTCCTAGGTATTGTGCTAGCCGTCGATCTTAATCTAGCGTGGGAGAGTTTCATA	CGCGCCTTGACGGCTAGCTCAGTCCTAGGTATTGTGCTAGCCGTCGATCTTAATCTAGCGTGGGAGAGTTTCATAATGGCAGTTACACAAACTGCTCAAGCGTGCGACTTAGTTATCTTTGGTGCAAAGGGTGACCTtGCACGCCGCAAGTTATTACCATCTTTA	11.7626	4.04963	3.01607
RS8-zwfmut-135-GFP	BBa_J23118	CGCGCCTTGACGGCTAGCTCAGTCCTAGGTATTGTGCTAGCCGTCG	apFAB923	ATCTTAATCTAGCGTGGGAGAGTTTCATA	BBa_J23118--apFAB923	CGCGCCTTGACGGCTAGCTCAGTCCTAGGTATTGTGCTAGCCGTCGATCTTAATCTAGCGTGGGAGAGTTTCATA	CGCGCCTTGACGGCTAGCTCAGTCCTAGGTATTGTGCTAGCCGTCGATCTTAATCTAGCGTGGGAGAGTTTCATAATGGCAGTTACACAAACTGCTCAAGCGTGCGACTTAGTTATCTTTGGTGCAAAGGGTGACCTtGCACGCCGCAAGTTATTACCATCTTTATACCAATTAGAGAAGGCGGGACAACTTAATCCTGACACGCGGATT	6.86465	2.44204	1.87706
RS8-zwfmut-180-GFP	BBa_J23118	CGCGCCTTGACGGCTAGCTCAGTCCTAGGTATTGTGCTAGCCGTCG	apFAB923	ATCTTAATCTAGCGTGGGAGAGTTTCATA	BBa_J23118--apFAB923	CGCGCCTTGACGGCTAGCTCAGTCCTAGGTATTGTGCTAGCCGTCGATCTTAATCTAGCGTGGGAGAGTTTCATA	CGCGCCTTGACGGCTAGCTCAGTCCTAGGTATTGTGCTAGCCGTCGATCTTAATCTAGCGTGGGAGAGTTTCATAATGGCAGTTACACAAACTGCTCAAGCGTGCGACTTAGTTATCTTTGGTGCAAAGGGTGACCTtGCACGCCGCAAGTTATTACCATCTTTATACCAATTAGAGAAGGCGGGACAACTTAATCCTGACACGCGGATTATTGGTGTAGGGCGCGCTGACTGGGACAAGGCGGCCTACACCAAG	5.19966	1.83122	1.44005
RS8-bfpmut-45-GFP	BBa_J23118	CGCGCCTTGACGGCTAGCTCAGTCCTAGGTATTGTGCTAGCCGTCG	apFAB923	ATCTTAATCTAGCGTGGGAGAGTTTCATA	BBa_J23118--apFAB923	CGCGCCTTGACGGCTAGCTCAGTCCTAGGTATTGTGCTAGCCGTCGATCTTAATCTAGCGTGGGAGAGTTTCATA	CGCGCCTTGACGGCTAGCTCAGTCCTAGGTATTGTGCTAGCCGTCGATCTTAATCTAGCGTGGGAGAGTTTCATAATGGTCTCGAAGGGGGAGGAGCTAATAAAGGAGAATATGCACATG	13.3679	4.85745	3.6617
RS8-bfpmut-90-GFP	BBa_J23118	CGCGCCTTGACGGCTAGCTCAGTCCTAGGTATTGTGCTAGCCGTCG	apFAB923	ATCTTAATCTAGCGTGGGAGAGTTTCATA	BBa_J23118--apFAB923	CGCGCCTTGACGGCTAGCTCAGTCCTAGGTATTGTGCTAGCCGTCGATCTTAATCTAGCGTGGGAGAGTTTCATA	CGCGCCTTGACGGCTAGCTCAGTCCTAGGTATTGTGCTAGCCGTCGATCTTAATCTAGCGTGGGAGAGTTTCATAATGGTCTCGAAGGGGGAGGAGCTAATAAAGGAGAATATGCACATGAAGCTCTATATGGAGGGTACGGTCGACAATCATCATTTTAAGTGT	5.85869	1.85679	1.36968
RS8-bfpmut-135-GFP	BBa_J23118	CGCGCCTTGACGGCTAGCTCAGTCCTAGGTATTGTGCTAGCCGTCG	apFAB923	ATCTTAATCTAGCGTGGGAGAGTTTCATA	BBa_J23118--apFAB923	CGCGCCTTGACGGCTAGCTCAGTCCTAGGTATTGTGCTAGCCGTCGATCTTAATCTAGCGTGGGAGAGTTTCATA	CGCGCCTTGACGGCTAGCTCAGTCCTAGGTATTGTGCTAGCCGTCGATCTTAATCTAGCGTGGGAGAGTTTCATAATGGTCTCGAAGGGGGAGGAGCTAATAAAGGAGAATATGCACATGAAGCTCTATATGGAGGGTACGGTCGACAATCATCATTTTAAGTGTACTTCGGAGGGGGAGGGTAAGCCTTATGAGGGTACTCAAACTATG	7.04028	2.06878	1.68458
RS8-bfpmut-180-GFP	BBa_J23118	CGCGCCTTGACGGCTAGCTCAGTCCTAGGTATTGTGCTAGCCGTCG	apFAB923	ATCTTAATCTAGCGTGGGAGAGTTTCATA	BBa_J23118--apFAB923	CGCGCCTTGACGGCTAGCTCAGTCCTAGGTATTGTGCTAGCCGTCGATCTTAATCTAGCGTGGGAGAGTTTCATA	CGCGCCTTGACGGCTAGCTCAGTCCTAGGTATTGTGCTAGCCGTCGATCTTAATCTAGCGTGGGAGAGTTTCATAATGGTCTCGAAGGGGGAGGAGCTAATAAAGGAGAATATGCACATGAAGCTCTATATGGAGGGTACGGTCGACAATCATCATTTTAAGTGTACTTCGGAGGGGGAGGGTAAGCCTTATGAGGGTACTCAAACTATGCGTATCAAGGTCGTTGAGGGCGGCCCTCTGCCTTTTGCATTTGAC	3.62516	0.958839	0.940933
